# Supplementary material for: Population dynamics and characteristics of Klebsiella pneumoniae from healthy poultry in Norway
Source: Front Microbiol. 2023 May 18;14:1193274. doi: 10.3389/fmicb.2023.1193274 (PMC10232788; doi:10.3389/fmicb.2023.1193274)
Supplement: Supplementary file 1 [file Table_1.XLSX]

## Sheet: Ark1
strain	year	host	material	source	bioproject_accession	biosample_accession	illumina_accession	nanopore_accession	species	species_match	contig_count	N50	largest_contig	total_size	ambiguous_bases	QC_warnings	ST	virulence_score	resistance_score	num_resistance_classes	num_resistance_genes	Yersiniabactin	YbST	Colibactin	CbST	Aerobactin	AbST	Salmochelin	SmST	RmpADC	RmST	rmpA2	wzi	K_locus	K_type	K_locus_problems	K_locus_confidence	K_locus_identity	K_locus_missing_genes	O_locus	O_type	O_locus_problems	O_locus_confidence	O_locus_identity	O_locus_missing_genes	AGly_acquired	Col_acquired	Fcyn_acquired	Flq_acquired
2018-01-1000	2018	Turkey	Caecal	Franklin-Alming et al.	PRJEB43870	SAMEA8399236	ERR5530419		Klebsiella pneumoniae	strong	62	323024	420632	5427341	no	-	ST113	1	0	0	0	ybt 8; ICEKp3	390	-	0	-	0	-	0	-	0	-	wzi355	KL114	unknown (KL114)	?-	Good	99.23%	KL114_17_manC	O3/O3a	O3/O3a	?-	Good	97.87%	O3/O3a_01_manC	-	-	-	-
2018-01-1001	2018	Turkey	Caecal	Franklin-Alming et al.	PRJEB43870	SAMEA8399237	ERR5530452		Klebsiella pneumoniae	strong	67	337942	619081	5494590	no	-	ST35	0	0	0	0	-	0	-	0	-	0	-	0	-	0	-	wzi37	KL22	K22	?-	Good	99.48%	KL22_02_cpsACP	O1/O2v1	O1	none	Very high	98.11%	NA	-	-	-	-
2018-01-1007	2018	Turkey	Caecal	Franklin-Alming et al.	PRJEB43870	SAMEA8399238	ERR5530483		Klebsiella pneumoniae	strong	76	301373	799888	5270829	no	-	ST37	1	0	0	0	ybt 15; ICEKp11	378	-	0	-	0	-	0	-	0	-	wzi96	KL38	K38	none	Very high	99.68%	NA	O3b	O3b	none	Very high	99.30%	NA	-	-	-	-
2018-01-1022	2018	Turkey	Caecal	Franklin-Alming et al.	PRJEB43870	SAMEA8399239	ERR5530378		Klebsiella pneumoniae	strong	65	373508	618818	5305768	no	-	ST35	0	0	1	1	-	0	-	0	-	0	-	0	-	0	-	wzi37	KL22	K22	none	Very high	99.49%	NA	O1/O2v1	O1	none	Very high	98.11%	NA	-	-	-	-
2018-01-1024	2018	Turkey	Caecal	Franklin-Alming et al.	PRJEB43870	SAMEA8399241	ERR5530365		Klebsiella pneumoniae	strong	80	456386	1255920	5289665	no	-	ST590	0	0	1	1	-	0	-	0	-	0	-	0	-	0	-	wzi34	KL57	K57	none	Very high	98.78%	NA	O1/O2v2	O2afg	none	Very high	98.50%	NA	-	-	fosA7*	-
2018-01-1095	2018	Turkey	Caecal	Franklin-Alming et al.	PRJEB43870	SAMEA8399242	ERR5530443		Klebsiella pneumoniae	strong	100	261291	479588	5481169	no	-	ST4710	4	0	0	0	ybt 16; ICEKp12	391	-	0	iuc 5	94	iro 5	47	-	0	-	wzi21	KL21	K21	*	Very high	98.57%	NA	O1/O2v1	O1	none	Very high	98.11%	NA	-	-	-	-
2018-01-1097	2018	Turkey	Caecal	Franklin-Alming et al.	PRJEB43870	SAMEA8399243	ERR5530459		Klebsiella pneumoniae	strong	96	261292	479588	5482433	no	-	ST4710	4	0	0	0	ybt 16; ICEKp12	391	-	0	iuc 5	94	iro 5	47	-	0	-	wzi21	KL21	K21	*	Very high	98.57%	NA	O1/O2v1	O1	none	Very high	98.11%	NA	-	-	-	-
2018-01-1116	2018	Turkey	Caecal	Franklin-Alming et al.	PRJEB43870	SAMEA8399244	ERR5530508		Klebsiella pneumoniae	strong	87	392135	688987	5382787	no	-	ST3069	0	0	1	2	-	0	-	0	-	0	-	0	-	0	-	wzi209	KL47	K47	?-	Good	97.41%	KL47_15_rmlB	OL101	unknown (OL101)	?-	Good	91.92%	OL101_01_rfbB,OL101_09_glycosylhydrolase	-	-	-	-
2018-01-1117	2018	Broiler	Caecal	Franklin-Alming et al.	PRJEB43870	SAMEA8399245	ERR5530353		Klebsiella pneumoniae	strong	79	317389	812630	5219514	no	-	ST2441	0	0	0	0	-	0	-	0	-	0	-	0	-	0	-	wzi14	KL14	K14	none	Very high	99.87%	NA	O3b	O3b	none	Very high	99.73%	NA	-	-	-	-
2018-01-1148	2018	Broiler	Caecal	Franklin-Alming et al.	PRJEB43870	SAMEA8399246	ERR5530331		Klebsiella pneumoniae	strong	73	322327	519103	5237956	no	-	ST290	1	0	0	0	ybt 14; ICEKp5	393	-	0	-	0	-	0	-	0	-	wzi21	KL21	K21	*	Very high	98.57%	NA	O1/O2v1	O1	none	Very high	98.11%	NA	-	-	-	-
2018-01-1176	2018	Broiler	Caecal	Franklin-Alming et al.	PRJEB43870	SAMEA8399247	ERR5530488		Klebsiella pneumoniae	strong	62	328646	1320170	5197156	no	-	ST290	1	0	0	0	ybt 14; ICEKp5	393	-	0	-	0	-	0	-	0	-	wzi21	KL21	K21	*	Very high	98.57%	NA	O1/O2v1	O1	none	Very high	98.11%	NA	-	-	-	-
2018-01-1178	2018	Turkey	Caecal	Franklin-Alming et al.	PRJEB43870	SAMEA8399248	ERR5530323		Klebsiella pneumoniae	strong	88	316804	1294582	5586028	no	-	ST1823	0	0	1	1	-	0	-	0	-	0	-	0	-	0	-	wzi351	KL113	unknown (KL113)	*	Very high	96.69%	NA	O1/O2v2	O1	none	Very high	99.18%	NA	-	-	-	-
2018-01-1214	2018	Broiler	Caecal	Franklin-Alming et al.	PRJEB43870	SAMEA8399249	ERR5530399		Klebsiella pneumoniae	strong	66	378033	922004	5232156	no	-	ST4726	0	0	0	0	-	0	-	0	-	0	-	0	-	0	-	wzi26	KL46	K46	?-*	Good	98.80%	KL46_18_manC,KL46_19_manB	O3b	O3b	?-	Good	99.20%	O3b_01_manC,O3b_02_manB	-	-	-	-
2018-01-1221	2018	Broiler	Caecal	Franklin-Alming et al.	PRJEB43870	SAMEA8399250	ERR5530469		Klebsiella pneumoniae	strong	72	316910	784725	5228811	no	-	ST37	0	0	0	0	-	0	-	0	-	0	-	0	-	0	-	wzi14	KL14	K14	?-	Good	99.92%	KL14_19_manC,KL14_20_manB	O3b	O3b	?-	Good	99.24%	O3b_01_manC,O3b_02_manB	-	-	-	-
2018-01-1256	2018	Turkey	Caecal	Franklin-Alming et al.	PRJEB43870	SAMEA8399251	ERR5530379		Klebsiella pneumoniae	strong	50	265646	1276841	5289702	no	-	ST151	0	0	0	0	-	0	-	0	-	0	-	0	-	0	-	wzi2	KL30	K30	none	Very high	99.15%	NA	O1/O2v2	O1	none	Very high	99.19%	NA	-	-	-	-
2018-01-1319	2018	Turkey	Caecal	Franklin-Alming et al.	PRJEB43870	SAMEA8399252	ERR5530432		Klebsiella pneumoniae	strong	67	369162	718160	5171935	no	-	ST776	0	0	0	0	-	0	-	0	-	0	-	0	-	0	-	wzi87	KL21	K21	none	Very high	99.47%	NA	O3b	O3b	none	Very high	99.42%	NA	-	-	-	-
2018-01-1320	2018	Turkey	Caecal	Franklin-Alming et al.	PRJEB43870	SAMEA8399256	ERR5530499		Klebsiella pneumoniae	strong	61	297230	812034	5282901	no	-	ST45	1	0	0	0	ybt 10; ICEKp4	78	-	0	-	0	-	0	-	0	-	wzi5	KL5	K5	?-*	Good	99.21%	KL5_18_manB	O3b	O3b	?-	Good	99.40%	O3b_02_manB	-	-	-	-
2018-01-1417	2018	Turkey	Caecal	Franklin-Alming et al.	PRJEB43870	SAMEA8399258	ERR5530373		Klebsiella pneumoniae	strong	75	285199	618871	5367259	no	-	ST35	0	0	0	0	-	0	-	0	-	0	-	0	-	0	-	wzi37	KL22	K22	none	Very high	99.49%	NA	O1/O2v1	O1	none	Very high	98.11%	NA	-	-	-	-
2018-01-1418	2018	Broiler	Caecal	Franklin-Alming et al.	PRJEB43870	SAMEA8399259	ERR5530370		Klebsiella pneumoniae	strong	49	450610	1250625	5274090	no	-	ST4723	0	0	0	0	-	0	-	0	-	0	-	0	-	0	-	wzi115	KL54	K54	none	Very high	99.96%	NA	O1/O2v2	O1	none	Very high	99.17%	NA	-	-	-	-
2018-01-1439	2018	Turkey	Caecal	Franklin-Alming et al.	PRJEB43870	SAMEA8399260	ERR5530511		Klebsiella pneumoniae	strong	83	378880	866197	5505026	no	-	ST1229	1	0	0	0	ybt 14; ICEKp5 (truncated)	417-2LV	-	0	-	0	-	0	-	0	-	wzi191	KL125	unknown (KL125)	*	High	90.26%	NA	O5	O5	*	High	94.32%	NA	-	-	-	-
2018-01-1440	2018	Turkey	Caecal	Franklin-Alming et al.	PRJEB43870	SAMEA8399261	ERR5530447		Klebsiella pneumoniae	strong	64	493295	914480	5186989	no	-	ST590	0	0	1	1	-	0	-	0	-	0	-	0	-	0	-	wzi34	KL57	K57	none	Very high	98.78%	NA	O1/O2v2	O2afg	none	Very high	98.50%	NA	-	-	fosA7*	-
2018-01-1445	2018	Broiler	Caecal	Franklin-Alming et al.	PRJEB43870	SAMEA8399262	ERR5530354		Klebsiella pneumoniae	strong	89	314903	1294182	5813705	no	-	ST463	0	0	1	1	-	0	-	0	-	0	-	0	-	0	-	wzi356	KL117	unknown (KL117)	none	Very high	100.00%	NA	O1/O2v2	O2afg	none	Very high	98.52%	NA	-	-	-	-
2018-01-1446	2018	Broiler	Caecal	Franklin-Alming et al.	PRJEB43870	SAMEA8399263	ERR5530487		Klebsiella pneumoniae	strong	69	337521	727458	5382130	no	-	ST1189	0	0	0	0	-	0	-	0	-	0	-	0	-	0	-	wzi84	KL28	K28	none	Very high	99.39%	NA	O1/O2v1	O2a	none	Very high	98.85%	NA	-	-	-	-
2018-01-1475	2018	Broiler	Caecal	Franklin-Alming et al.	PRJEB43870	SAMEA8399264	ERR5530367		Klebsiella pneumoniae	strong	152	214756	689471	5475832	no	-	ST2467	0	0	0	0	-	0	-	0	-	0	-	0	-	0	-	wzi510	KL111	unknown (KL111)	none	Very high	99.74%	NA	O3b	O3b	none	Very high	98.87%	NA	-	-	-	-
2018-01-1584	2018	Turkey	Caecal	Franklin-Alming et al.	PRJEB43870	SAMEA8399265	ERR5530395		Klebsiella pneumoniae	strong	111	172451	400724	5287873	no	-	ST35	0	0	1	1	-	0	-	0	-	0	-	0	-	0	-	wzi37	KL22	K22	none	Very high	99.49%	NA	O1/O2v1	O1	none	Very high	98.11%	NA	-	-	-	-
2018-01-1585	2018	Turkey	Caecal	Franklin-Alming et al.	PRJEB43870	SAMEA8399266	ERR5530431		Klebsiella pneumoniae	strong	73	285199	960017	5305515	no	-	ST35	0	0	0	0	-	0	-	0	-	0	-	0	-	0	-	wzi37	KL22	K22	none	Very high	99.49%	NA	O1/O2v1	O1	none	Very high	98.11%	NA	-	-	-	-
2018-01-1593	2018	Turkey	Caecal	Franklin-Alming et al.	PRJEB43870	SAMEA8399267	ERR5530504		Klebsiella pneumoniae	strong	79	350098	579451	5301061	no	-	ST35	0	0	1	1	-	0	-	0	-	0	-	0	-	0	-	wzi37	KL22	K22	none	Very high	99.49%	NA	O1/O2v1	O1	none	Very high	98.11%	NA	-	-	-	-
2018-01-1594	2018	Turkey	Caecal	Franklin-Alming et al.	PRJEB43870	SAMEA8399268	ERR5530390		Klebsiella pneumoniae	strong	40	481879	776090	5122269	no	-	ST292	0	0	0	0	-	0	-	0	-	0	-	0	-	0	-	wzi50	KL51	K51	none	Very high	100.00%	NA	O3b	O3b	none	Very high	99.09%	NA	-	-	-	-
2018-01-1649	2018	Broiler	Caecal	Franklin-Alming et al.	PRJEB43870	SAMEA8399269	ERR5530451		Klebsiella pneumoniae	strong	117	321050	535686	5445463	no	-	ST4719	0	0	1	1	-	0	-	0	-	0	-	0	-	0	-	wzi64	KL64	K64	none	Very high	99.91%	NA	O1/O2v1	O2a	none	Very high	98.66%	NA	-	-	fosA7*	-
2018-01-1658	2018	Broiler	Caecal	Franklin-Alming et al.	PRJEB43870	SAMEA8399270	ERR5530425		Klebsiella pneumoniae	strong	65	321377	535666	5375455	no	-	ST4719	0	0	1	1	-	0	-	0	-	0	-	0	-	0	-	wzi64	KL64	K64	none	Very high	99.91%	NA	O1/O2v1	O2a	none	Very high	98.66%	NA	-	-	fosA7*	-
2018-01-1683	2018	Broiler	Caecal	Franklin-Alming et al.	PRJEB43870	SAMEA8399271	ERR5530428		Klebsiella pneumoniae	strong	96	294613	578334	5299140	no	-	ST2441	0	0	0	0	-	0	-	0	-	0	-	0	-	0	-	wzi14	KL14	K14	none	Very high	99.87%	NA	O3b	O3b	none	Very high	99.72%	NA	-	-	-	-
2018-01-1685	2018	Turkey	Caecal	Franklin-Alming et al.	PRJEB43870	SAMEA8399272	ERR5530326		Klebsiella pneumoniae	strong	90	376084	688986	5382043	no	-	ST3069	0	0	1	2	-	0	-	0	-	0	-	0	-	0	-	wzi209	KL47	K47	?-	Good	97.42%	KL47_15_rmlB	OL101	unknown (OL101)	?-	Good	91.91%	OL101_01_rfbB,OL101_09_glycosylhydrolase	-	-	-	-
2018-01-1768	2018	Broiler	Caecal	Franklin-Alming et al.	PRJEB43870	SAMEA8399273	ERR5530445		Klebsiella pneumoniae	strong	66	350190	622913	5323260	no	-	ST35	0	0	0	0	-	0	-	0	-	0	-	0	-	0	-	wzi37	unknown (KL22)	unknown (K22)	?-	Low	99.45%	KL22_12_rutE,KL22_13,KL22_14	O1/O2v1	O1	none	Very high	98.11%	NA	-	-	-	-
2018-01-1769	2018	Broiler	Caecal	Franklin-Alming et al.	PRJEB43870	SAMEA8399274	ERR5530374		Klebsiella pneumoniae	strong	78	297574	780185	5393479	no	-	ST4722	0	0	0	0	-	0	-	0	-	0	-	0	-	0	-	-	KL55	K55	*	Very high	96.21%	NA	O3/O3a	O3/O3a	none	Very high	98.10%	NA	-	-	-	-
2018-01-1774	2018	Turkey	Caecal	Franklin-Alming et al.	PRJEB43870	SAMEA8399275	ERR5530409		Klebsiella pneumoniae	strong	126	214392	866213	5681234	no	-	ST1229	1	0	0	0	ybt 14; ICEKp5 (truncated)	417-2LV	-	0	-	0	-	0	-	0	-	wzi191	KL125	unknown (KL125)	*	High	90.25%	NA	O5	O5	*	High	94.32%	NA	-	-	-	-
2018-01-1775	2018	Turkey	Caecal	Franklin-Alming et al.	PRJEB43870	SAMEA8399276	ERR5530463		Klebsiella pneumoniae	strong	108	261292	479588	5483865	no	-	ST4710	4	0	0	0	ybt 16; ICEKp12	391	-	0	iuc 5	94	iro 5	47	-	0	-	wzi21	KL21	K21	*	Very high	98.57%	NA	O1/O2v1	O1	none	Very high	98.11%	NA	-	-	-	-
2018-01-1802	2018	Broiler	Caecal	Franklin-Alming et al.	PRJEB43870	SAMEA8399281	ERR5530320		Klebsiella pneumoniae	strong	49	385863	991464	5098421	no	-	ST3049	0	0	0	0	-	0	-	0	-	0	-	0	-	0	-	wzi56	KL55	K55	*	Very high	96.25%	NA	O3/O3a	O3/O3a	none	Very high	98.52%	NA	-	-	-	-
2018-01-1803	2018	Turkey	Caecal	Franklin-Alming et al.	PRJEB43870	SAMEA8399282	ERR5530490		Klebsiella pneumoniae	strong	73	350190	956403	5365339	no	-	ST35	0	0	0	0	-	0	-	0	-	0	-	0	-	0	-	wzi37	KL22	K22	none	Very high	99.49%	NA	O1/O2v1	O1	none	Very high	98.11%	NA	-	-	-	-
2018-01-1933	2018	Turkey	Caecal	Franklin-Alming et al.	PRJEB43870	SAMEA8399283	ERR5530364		Klebsiella pneumoniae	strong	79	373494	542620	5229279	no	-	ST35	0	0	0	0	-	0	-	0	-	0	-	0	-	0	-	wzi37	unknown (KL22)	unknown (K22)	?-+	None	99.32%	KL22_12_rutE,KL22_13,KL22_14,KL22_15_wcaJ,KL22_16_gnd,KL22_17	O1/O2v1	O1	none	Very high	98.11%	NA	-	-	-	-
2018-01-1945	2018	Turkey	Caecal	Franklin-Alming et al.	PRJEB43870	SAMEA8399284	ERR5530406		Klebsiella pneumoniae	strong	66	387943	718160	5170342	no	-	ST776	0	0	0	0	-	0	-	0	-	0	-	0	-	0	-	wzi87	KL21	K21	none	Very high	99.47%	NA	O3b	O3b	none	Very high	99.40%	NA	-	-	-	-
2018-01-1946	2018	Turkey	Caecal	Franklin-Alming et al.	PRJEB43870	SAMEA8399285	ERR5530441		Klebsiella pneumoniae	strong	97	274025	604828	5363023	no	-	ST35	0	0	0	0	-	0	-	0	-	0	-	0	-	0	-	wzi37	KL22	K22	none	Very high	99.49%	NA	O1/O2v1	O1	none	Very high	98.11%	NA	-	-	-	-
2018-01-2050	2018	Broiler	Caecal	Franklin-Alming et al.	PRJEB43870	SAMEA8399286	ERR5530512		Klebsiella pneumoniae	strong	68	321068	779727	5265111	no	-	ST4719	0	0	1	1	-	0	-	0	-	0	-	0	-	0	-	wzi64	KL64	K64	none	Very high	99.91%	NA	O1/O2v1	O2a	none	Very high	98.66%	NA	-	-	fosA7*	-
2018-01-2051	2018	Turkey	Caecal	Franklin-Alming et al.	PRJEB43870	SAMEA8399287	ERR5530348		Klebsiella pneumoniae	strong	71	374985	618817	5243612	no	-	ST35	0	0	0	0	-	0	-	0	-	0	-	0	-	0	-	wzi37	KL22	K22	-+	Good	99.49%	KL22_17	O1/O2v1	O1	none	Very high	98.11%	NA	-	-	-	-
2018-01-2084	2018	Turkey	Caecal	Franklin-Alming et al.	PRJEB43870	SAMEA8399288	ERR5530516		Klebsiella pneumoniae	strong	80	285199	645073	5366399	no	-	ST35	0	0	0	0	-	0	-	0	-	0	-	0	-	0	-	wzi37	KL22	K22	none	Very high	99.49%	NA	O1/O2v1	O1	none	Very high	98.11%	NA	-	-	-	-
2018-01-2085	2018	Turkey	Caecal	Franklin-Alming et al.	PRJEB43870	SAMEA8399289	ERR5530345		Klebsiella pneumoniae	strong	72	337764	645073	5372921	no	-	ST35	0	0	0	0	-	0	-	0	-	0	-	0	-	0	-	wzi37	KL22	K22	?-	Good	99.49%	KL22_11_wzx	O1/O2v1	O1	none	Very high	98.11%	NA	-	-	-	-
2018-01-2124	2018	Turkey	Caecal	Franklin-Alming et al.	PRJEB43870	SAMEA8399290	ERR5530424		Klebsiella pneumoniae	strong	56	323862	1525191	5356024	no	-	ST17	1	0	0	0	ybt 10; ICEKp4	392	-	0	-	0	-	0	-	0	-	wzi82	KL23	K23	none	Very high	99.94%	NA	O1/O2v2	O2afg	none	Very high	98.44%	NA	-	-	-	-
2018-01-2125	2018	Turkey	Caecal	Franklin-Alming et al.	PRJEB43870	SAMEA8399291	ERR5530449		Klebsiella pneumoniae	strong	111	261292	479588	5481928	no	-	ST4710	4	0	0	0	ybt 16; ICEKp12	391	-	0	iuc 5	94	iro 5	47	-	0	-	wzi21	KL21	K21	*	Very high	98.57%	NA	O1/O2v1	O1	none	Very high	98.11%	NA	-	-	-	-
2018-01-2151	2018	Broiler	Caecal	Franklin-Alming et al.	PRJEB43870	SAMEA8399292	ERR5530481		Klebsiella pneumoniae	strong	89	398527	886541	5368783	no	-	ST967	0	0	0	0	-	0	-	0	-	0	-	0	-	0	-	wzi81	KL18	K18	none	Very high	98.68%	NA	O1/O2v2	O1	none	Very high	98.76%	NA	-	-	-	-
2018-01-215	2018	Broiler	Caecal	Franklin-Alming et al.	PRJEB43870	SAMEA8399295	ERR5530372		Klebsiella pneumoniae	strong	52	380351	654058	5280193	no	-	ST35	1	0	0	0	ybt 8; ICEKp3	394	-	0	-	0	-	0	-	0	-	wzi37	KL22	K22	?-	Good	99.50%	KL22_15_wcaJ	O1/O2v1	O1	none	Very high	98.10%	NA	-	-	-	-
2018-01-2242	2018	Broiler	Caecal	Franklin-Alming et al.	PRJEB43870	SAMEA8399298	ERR5530453		Klebsiella pneumoniae	strong	63	326366	709194	5265216	no	-	ST37	0	0	0	0	-	0	-	0	-	0	-	0	-	0	-	wzi262	KL21	K21	none	Very high	99.87%	NA	O3b	O3b	none	Very high	99.29%	NA	-	-	-	-
2018-01-2248	2018	Turkey	Caecal	Franklin-Alming et al.	PRJEB43870	SAMEA8399299	ERR5530344		Klebsiella pneumoniae	strong	73	337764	618618	5367110	no	-	ST35	0	0	0	0	-	0	-	0	-	0	-	0	-	0	-	wzi37	KL22	K22	none	Very high	99.48%	NA	O1/O2v1	O1	none	Very high	98.11%	NA	-	-	-	-
2018-01-2279	2018	Broiler	Caecal	Franklin-Alming et al.	PRJEB43870	SAMEA8399300	ERR5530501		Klebsiella pneumoniae	strong	110	271913	968057	5399321	no	-	ST515	0	0	0	0	-	0	-	0	-	0	-	0	-	0	-	wzi368	KL134	unknown (KL134)	none	Very high	99.94%	NA	O3/O3a	O3/O3a	none	Very high	98.88%	NA	-	-	-	-
2018-01-2280	2018	Broiler	Caecal	Franklin-Alming et al.	PRJEB43870	SAMEA8399301	ERR5530491		Klebsiella pneumoniae	strong	64	260295	580971	5191114	no	-	ST2439	0	0	0	0	-	0	-	0	-	0	-	0	-	0	-	wzi40	KL3	K3	none	Very high	99.96%	NA	O1/O2v1	O1	none	Very high	98.66%	NA	-	-	-	-
2018-01-2295	2018	Broiler	Caecal	Franklin-Alming et al.	PRJEB43870	SAMEA8399302	ERR5530397		Klebsiella pneumoniae	strong	122	353814	618484	5288193	no	-	ST1877	0	0	0	0	-	0	-	0	-	0	-	0	-	0	-	wzi23	KL14	K14	?-	Good	99.71%	KL14_20_manB	O3b	O3b	?-	Good	98.98%	O3b_02_manB	-	-	-	-
2018-01-2297	2018	Broiler	Caecal	Franklin-Alming et al.	PRJEB43870	SAMEA8399303	ERR5530421		Klebsiella pneumoniae	strong	69	303186	729915	5207077	no	-	ST1198	0	0	0	0	-	0	-	0	-	0	-	0	-	0	-	wzi101	KL24	K24	none	Very high	99.01%	NA	O1/O2v1	O2a	none	Very high	98.76%	NA	-	-	-	-
2018-01-2353	2018	Broiler	Caecal	Franklin-Alming et al.	PRJEB43870	SAMEA8399304	ERR5530435		Klebsiella pneumoniae	strong	68	380277	740908	5404859	no	-	ST4386	0	0	0	0	-	0	-	0	-	0	-	0	-	0	-	wzi50	KL15	K15	none	Very high	99.81%	NA	O4	O4	none	Very high	99.67%	NA	-	-	-	-
2018-01-2359	2018	Turkey	Caecal	Franklin-Alming et al.	PRJEB43870	SAMEA8399309	ERR5530318		Klebsiella pneumoniae	strong	86	337764	604930	5302128	no	-	ST35	0	0	0	0	-	0	-	0	-	0	-	0	-	0	-	wzi37	KL22	K22	none	Very high	99.49%	NA	O1/O2v1	O1	none	Very high	98.11%	NA	-	-	-	-
2018-01-2360	2018	Turkey	Caecal	Franklin-Alming et al.	PRJEB43870	SAMEA8399310	ERR5530416		Klebsiella pneumoniae	strong	60	388370	718405	5165747	no	-	ST776	0	0	0	0	-	0	-	0	-	0	-	0	-	0	-	wzi87	KL21	K21	none	Very high	99.47%	NA	O3b	O3b	none	Very high	99.42%	NA	-	-	-	-
2018-01-2372	2018	Broiler	Caecal	Franklin-Alming et al.	PRJEB43870	SAMEA8399311	ERR5530384		Klebsiella pneumoniae	strong	84	339894	494808	5219982	no	-	ST3020	0	0	0	0	-	0	-	0	-	0	-	0	-	0	-	wzi385	KL111	unknown (KL111)	none	Very high	99.62%	NA	O3b	O3b	none	Very high	98.76%	NA	-	-	-	-
2018-01-2406	2018	Broiler	Caecal	Franklin-Alming et al.	PRJEB43870	SAMEA8399313	ERR5530400		Klebsiella pneumoniae	strong	82	245227	462797	5292115	no	-	ST37	0	0	0	0	-	0	-	0	-	0	-	0	-	0	-	-	unknown (KL114)	unknown (KL114)	?-+	None	98.02%	KL114_01_galF,KL114_02_cpsACP,KL114_03_wzi,KL114_17_manC	O3/O3a	O3/O3a	?-	Good	99.28%	O3/O3a_01_manC	-	-	-	-
2018-01-2485	2018	Turkey	Caecal	Franklin-Alming et al.	PRJEB43870	SAMEA8399314	ERR5530470		Klebsiella pneumoniae	strong	111	261292	479159	5481292	no	-	ST4710	4	0	0	0	ybt 16; ICEKp12	391	-	0	iuc 5	94	iro 5	47	-	0	-	wzi21	KL21	K21	*	Very high	98.57%	NA	O1/O2v1	O1	none	Very high	98.11%	NA	-	-	-	-
2018-01-2486	2018	Turkey	Caecal	Franklin-Alming et al.	PRJEB43870	SAMEA8399315	ERR5530358		Klebsiella pneumoniae	strong	81	378880	890200	5523097	no	-	ST1229	1	0	0	0	ybt 14; ICEKp5 (truncated)	417-2LV	-	0	-	0	-	0	-	0	-	wzi191	KL125	unknown (KL125)	*	High	90.26%	NA	O5	O5	*	High	94.32%	NA	-	-	-	-
2018-01-2503	2018	Turkey	Caecal	Franklin-Alming et al.	PRJEB43870	SAMEA8399317	ERR5530346		Klebsiella pneumoniae	strong	61	358862	746888	5326086	no	-	ST13	0	0	0	0	-	0	-	0	-	0	-	0	-	0	-	wzi274	KL30	K30	-+	Good	99.13%	KL30_15_wcuG	O1/O2v1	O1	none	Very high	99.90%	NA	-	-	-	-
2018-01-2544	2018	Broiler	Caecal	Franklin-Alming et al.	PRJEB43870	SAMEA8399320	ERR5530456		Klebsiella pneumoniae	strong	72	372446	922004	5231799	no	-	ST4726	0	0	0	0	-	0	-	0	-	0	-	0	-	0	-	wzi26	KL46	K46	?-*	Good	98.81%	KL46_18_manC,KL46_19_manB	O3b	O3b	?-	Good	99.20%	O3b_01_manC,O3b_02_manB	-	-	-	-
2018-01-2545	2018	Broiler	Caecal	Franklin-Alming et al.	PRJEB43870	SAMEA8399321	ERR5530417		Klebsiella pneumoniae	strong	126	293257	506158	5287603	no	-	ST1877	0	0	0	0	-	0	-	0	-	0	-	0	-	0	-	-	KL14	K14	?-	Good	99.73%	KL14_20_manB	O3b	O3b	?-	Good	98.95%	O3b_02_manB	-	-	-	-
2018-01-2615	2018	Broiler	Caecal	Franklin-Alming et al.	PRJEB43870	SAMEA8399322	ERR5530484		Klebsiella pneumoniae	strong	56	372707	1910726	5162822	no	-	ST1198	0	0	0	0	-	0	-	0	-	0	-	0	-	0	-	wzi22	KL8	K8	none	Very high	99.67%	NA	O1/O2v2	O2afg	none	Very high	98.45%	NA	-	-	-	-
2018-01-2639	2018	Turkey	Caecal	Franklin-Alming et al.	PRJEB43870	SAMEA8399323	ERR5530363		Klebsiella pneumoniae	strong	61	437335	1446105	5340511	no	-	ST279	0	0	0	0	-	0	-	0	-	0	-	0	-	0	-	wzi417	KL151	unknown (KL151)	none	Very high	99.99%	NA	O5	O5	*	High	94.30%	NA	-	-	-	-
2018-01-2640	2018	Turkey	Caecal	Franklin-Alming et al.	PRJEB43870	SAMEA8399324	ERR5530404		Klebsiella pneumoniae	strong	89	331362	580006	5566999	no	-	ST1779	0	0	2	2	-	0	-	0	-	0	-	0	-	0	-	wzi96	KL38	K38	none	Very high	99.70%	NA	O3b	O3b	none	Very high	99.29%	NA	-	-	-	-
2018-01-2643	2018	Broiler	Caecal	Franklin-Alming et al.	PRJEB43870	SAMEA8399325	ERR5530440		Klebsiella pneumoniae	strong	65	328140	638318	5138999	no	-	ST1396	0	0	0	0	-	0	-	0	-	0	-	0	-	0	-	wzi21	KL21	K21	*	Very high	98.57%	NA	O1/O2v1	O1	none	Very high	98.11%	NA	-	-	-	-
2018-01-2699	2018	Broiler	Caecal	Franklin-Alming et al.	PRJEB43870	SAMEA8399326	ERR5530387		Klebsiella pneumoniae	strong	69	427352	1034643	5229349	no	-	ST17	0	0	0	0	-	0	-	0	-	0	-	0	-	0	-	wzi82	KL23	K23	none	Very high	99.93%	NA	O1/O2v2	O2afg	none	Very high	98.45%	NA	-	-	-	-
2018-01-2716	2018	Turkey	Caecal	Franklin-Alming et al.	PRJEB43870	SAMEA8399327	ERR5530478		Klebsiella pneumoniae	strong	80	287628	604929	5296939	no	-	ST35	0	0	0	0	-	0	-	0	-	0	-	0	-	0	-	wzi37	unknown (KL22)	unknown (K22)	-+	Low	99.48%	KL22_17	O1/O2v1	O2a	none	Very high	98.11%	NA	-	-	-	-
2018-01-2723	2018	Turkey	Caecal	Franklin-Alming et al.	PRJEB43870	SAMEA8399328	ERR5530385		Klebsiella pneumoniae	strong	60	373482	618818	5234998	no	-	ST35	0	0	0	0	-	0	-	0	-	0	-	0	-	0	-	wzi37	KL22	K22	none	Very high	99.49%	NA	O1/O2v1	O1	none	Very high	98.11%	NA	-	-	-	-
2018-01-2729	2018	Turkey	Caecal	Franklin-Alming et al.	PRJEB43870	SAMEA8399330	ERR5530468		Klebsiella pneumoniae	strong	57	405450	1010478	5377209	no	-	ST105	0	0	0	0	-	0	-	0	-	0	-	0	-	0	-	wzi383	KL102	unknown (KL102)	none	Very high	99.24%	NA	O1/O2v2	O2afg	none	Very high	98.44%	NA	-	-	-	-
2018-01-2730	2018	Turkey	Caecal	Franklin-Alming et al.	PRJEB43870	SAMEA8399332	ERR5530455		Klebsiella pneumoniae	strong	92	326346	544368	5522492	no	-	ST1779	0	0	2	2	-	0	-	0	-	0	-	0	-	0	-	wzi96	KL38	K38	none	Very high	99.70%	NA	O3b	O3b	none	Very high	99.30%	NA	-	-	-	-
2018-01-2734	2018	Broiler	Caecal	Franklin-Alming et al.	PRJEB43870	SAMEA8399335	ERR5530492		Klebsiella pneumoniae	strong	118	321050	535666	5444131	no	-	ST4719	0	0	1	1	-	0	-	0	-	0	-	0	-	0	-	wzi64	KL64	K64	none	Very high	99.91%	NA	O1/O2v1	O2a	none	Very high	98.66%	NA	-	-	fosA7*	-
2018-01-2776	2018	Broiler	Caecal	Franklin-Alming et al.	PRJEB43870	SAMEA8399336	ERR5530517		Klebsiella pneumoniae	strong	65	297573	585548	5221339	no	-	ST4722	0	0	0	0	-	0	-	0	-	0	-	0	-	0	-	-	KL55	K55	*	Very high	96.21%	NA	O3/O3a	O3/O3a	none	Very high	98.10%	NA	-	-	-	-
2018-01-2782	2018	Broiler	Caecal	Franklin-Alming et al.	PRJEB43870	SAMEA8399337	ERR5530493		Klebsiella pneumoniae	strong	68	328603	881266	5194792	no	-	ST290	1	0	0	0	ybt 14; ICEKp5	393	-	0	-	0	-	0	-	0	-	wzi21	KL21	K21	*	Very high	98.57%	NA	O1/O2v1	O1	none	Very high	98.11%	NA	-	-	-	-
2018-01-2809	2018	Turkey	Caecal	Franklin-Alming et al.	PRJEB43870	SAMEA8399338	ERR5530494		Klebsiella pneumoniae	strong	45	717113	1507446	5224538	no	-	ST13	0	0	0	0	-	0	-	0	-	0	-	0	-	0	-	wzi274	KL30	K30	-+	Good	99.13%	KL30_10_wzy,KL30_15_wcuG	O1/O2v1	O1	none	Very high	99.90%	NA	-	-	-	-
2018-01-2837	2018	Broiler	Caecal	Franklin-Alming et al.	PRJEB43870	SAMEA8399339	ERR5530350		Klebsiella pneumoniae	strong	68	339520	814601	5300398	no	-	ST4711	0	0	0	0	-	0	-	0	-	0	-	0	-	0	-	wzi14	KL14	K14	?-+	Good	99.87%	KL14_19_manC,KL14_20_manB	O3b	O3b	?-	Good	99.15%	O3b_01_manC,O3b_02_manB	-	-	-	-
2018-01-2839	2018	Broiler	Caecal	Franklin-Alming et al.	PRJEB43870	SAMEA8399340	ERR5530506		Klebsiella pneumoniae	strong	119	364239	506158	5287866	no	-	ST1877	0	0	0	0	-	0	-	0	-	0	-	0	-	0	-	wzi23	KL14	K14	?-	Good	99.72%	KL14_20_manB	O3b	O3b	?-	Good	98.93%	O3b_02_manB	-	-	-	-
2018-01-2860	2018	Turkey	Caecal	Franklin-Alming et al.	PRJEB43870	SAMEA8399341	ERR5530460		Klebsiella pneumoniae	strong	65	473614	1106132	5238194	no	-	ST4726	0	0	0	0	-	0	-	0	-	0	-	0	-	0	-	wzi26	KL46	K46	?-*	Good	98.81%	KL46_18_manC,KL46_19_manB	O3b	O3b	?-	Good	99.20%	O3b_01_manC,O3b_02_manB	-	-	-	-
2018-01-2861	2018	Turkey	Caecal	Franklin-Alming et al.	PRJEB43870	SAMEA8399343	ERR5530411		Klebsiella pneumoniae	strong	81	378880	866197	5499366	no	-	ST1229	1	0	0	0	ybt 14; ICEKp5 (truncated)	417-2LV	-	0	-	0	-	0	-	0	-	wzi191	KL125	unknown (KL125)	*	High	90.26%	NA	O5	O5	*	High	94.32%	NA	-	-	-	-
2018-01-2926	2018	Turkey	Caecal	Franklin-Alming et al.	PRJEB43870	SAMEA8399344	ERR5530328		Klebsiella pneumoniae	strong	55	371538	746887	5326334	no	-	ST13	0	0	0	0	-	0	-	0	-	0	-	0	-	0	-	wzi274	KL30	K30	-+	Good	99.13%	KL30_15_wcuG	O1/O2v1	O1	none	Very high	99.90%	NA	-	-	-	-
2018-01-2939	2018	Turkey	Caecal	Franklin-Alming et al.	PRJEB43870	SAMEA8399345	ERR5530321		Klebsiella pneumoniae	strong	88	465078	688987	5382148	no	-	ST3069	0	0	1	2	-	0	-	0	-	0	-	0	-	0	-	wzi209	KL47	K47	?-	Good	97.41%	KL47_15_rmlB	OL101	unknown (OL101)	?-	Good	91.92%	OL101_01_rfbB,OL101_09_glycosylhydrolase	-	-	-	-
2018-01-2940	2018	Broiler	Caecal	Franklin-Alming et al.	PRJEB43870	SAMEA8399347	ERR5530401		Klebsiella pneumoniae	strong	128	342602	506158	5288325	no	-	ST1877	0	0	0	0	-	0	-	0	-	0	-	0	-	0	-	wzi23	KL14	K14	?-	Good	99.73%	KL14_20_manB	O3b	O3b	?-	Good	98.94%	O3b_02_manB	-	-	-	-
2018-01-3012	2018	Broiler	Caecal	Franklin-Alming et al.	PRJEB43870	SAMEA8399349	ERR5530327		Klebsiella pneumoniae	strong	87	345128	925438	5317563	no	-	ST732	0	0	0	0	-	0	-	0	-	0	-	0	-	0	-	wzi173	KL149	unknown (KL149)	none	Very high	99.97%	NA	O4	O4	none	Very high	99.73%	NA	-	-	-	-
2018-01-3029	2018	Broiler	Caecal	Franklin-Alming et al.	PRJEB43870	SAMEA8399350	ERR5530377		Klebsiella pneumoniae	strong	112	362577	1520708	5222284	no	-	ST290	1	0	0	0	ybt 14; ICEKp5	393	-	0	-	0	-	0	-	0	-	wzi21	KL21	K21	*	Very high	98.57%	NA	O1/O2v1	O1	none	Very high	98.11%	NA	-	-	-	-
2018-01-3030	2018	Turkey	Caecal	Franklin-Alming et al.	PRJEB43870	SAMEA8399352	ERR5530361		Klebsiella pneumoniae	strong	93	322473	542729	5423503	no	-	ST35	0	0	2	3	-	0	-	0	-	0	-	0	-	0	-	wzi37	unknown (KL22)	unknown (K22)	?-	None	99.30%	KL22_06_wzc,KL22_07_wzy,KL22_08,KL22_09,KL22_10_wfeD,KL22_11_wzx,KL22_12_rutE	O1/O2v1	O1	none	Very high	98.11%	NA	-	-	-	-
2018-01-3042	2018	Broiler	Caecal	Franklin-Alming et al.	PRJEB43870	SAMEA8399353	ERR5530368		Klebsiella pneumoniae	strong	78	317991	812629	5218577	no	-	ST2441	0	0	0	0	-	0	-	0	-	0	-	0	-	0	-	wzi14	KL14	K14	none	Very high	99.88%	NA	O3b	O3b	none	Very high	99.72%	NA	-	-	-	-
2018-01-3046	2018	Turkey	Caecal	Franklin-Alming et al.	PRJEB43870	SAMEA8399354	ERR5530418		Klebsiella pneumoniae	strong	59	430823	1188698	5265887	no	-	ST37	1	0	0	0	ybt 15; ICEKp11	378	-	0	-	0	-	0	-	0	-	wzi96	KL38	K38	none	Very high	99.68%	NA	O3b	O3b	none	Very high	99.30%	NA	-	-	-	-
2018-01-3094	2018	Turkey	Caecal	Franklin-Alming et al.	PRJEB43870	SAMEA8399355	ERR5530335		Klebsiella pneumoniae	strong	66	229089	770075	5300005	no	-	ST4712	0	0	0	0	-	0	-	0	-	0	-	0	-	0	-	wzi40	KL3	K3	none	Very high	99.97%	NA	O1/O2v2	O2afg	none	Very high	98.73%	NA	-	-	-	-
2018-01-3095	2018	Turkey	Caecal	Franklin-Alming et al.	PRJEB43870	SAMEA8399357	ERR5530475		Klebsiella pneumoniae	strong	34	629680	815889	5133160	no	-	ST4721	0	0	0	0	-	0	-	0	-	0	-	0	-	0	-	wzi202	KL127	unknown (KL127)	none	Very high	99.76%	NA	OL101	unknown (OL101)	*	Very high	95.11%	NA	-	-	-	-
2018-01-3096	2018	Turkey	Caecal	Franklin-Alming et al.	PRJEB43870	SAMEA8399359	ERR5530366		Klebsiella pneumoniae	strong	70	384415	799888	5295825	no	-	ST37	1	0	0	0	ybt 15; ICEKp11	378	-	0	-	0	-	0	-	0	-	wzi96	KL38	K38	none	Very high	99.68%	NA	O3b	O3b	none	Very high	99.30%	NA	-	-	-	-
2018-01-3115	2018	Broiler	Caecal	Franklin-Alming et al.	PRJEB43870	SAMEA8399360	ERR5530388		Klebsiella pneumoniae	strong	69	320423	1000945	5314497	no	-	ST4722	0	0	0	0	-	0	-	0	-	0	-	0	-	0	-	-	KL55	K55	*	Very high	96.21%	NA	O3/O3a	O3/O3a	none	Very high	98.10%	NA	-	-	-	-
2018-01-3125	2018	Turkey	Caecal	Franklin-Alming et al.	PRJEB43870	SAMEA8399361	ERR5530381		Klebsiella pneumoniae	strong	78	348793	704789	5375798	no	-	ST1198	0	0	0	0	-	0	-	0	-	0	-	0	-	0	-	wzi101	KL24	K24	-	High	99.01%	KL24_13_wcuG	O1/O2v1	O2a	none	Very high	98.76%	NA	-	-	-	-
2018-01-3163	2018	Turkey	Caecal	Franklin-Alming et al.	PRJEB43870	SAMEA8399362	ERR5530329		Klebsiella pneumoniae	strong	75	477621	1164426	5383250	no	-	ST3069	0	0	1	2	-	0	-	0	-	0	-	0	-	0	-	wzi209	KL47	K47	?-	Good	97.41%	KL47_15_rmlB	OL101	unknown (OL101)	?-	Good	91.92%	OL101_01_rfbB,OL101_09_glycosylhydrolase	-	-	-	-
2018-01-3218	2018	Turkey	Caecal	Franklin-Alming et al.	PRJEB43870	SAMEA8399363	ERR5530514		Klebsiella pneumoniae	strong	85	473214	1019106	5278627	no	-	ST2	0	0	0	0	-	0	-	0	-	0	-	0	-	0	-	wzi50	KL52	K52	?-	Good	97.88%	KL52_20_rmlD,KL52_21_rmlC	OL103	unknown (OL103)	*	High	94.50%	NA	-	-	-	-
2018-01-3247	2018	Broiler	Caecal	Franklin-Alming et al.	PRJEB43870	SAMEA8399366	ERR5530466		Klebsiella pneumoniae	strong	57	812606	940301	5218124	no	-	ST45	1	0	0	0	ybt 10; ICEKp4	78	-	0	-	0	-	0	-	0	-	wzi101	KL24	K24	none	Very high	99.02%	NA	O1/O2v1	O2a	none	Very high	98.76%	NA	-	-	-	-
2018-01-3254	2018	Turkey	Caecal	Franklin-Alming et al.	PRJEB43870	SAMEA8399367	ERR5530362		Klebsiella pneumoniae	strong	65	414239	718152	5169652	no	-	ST776	0	0	0	0	-	0	-	0	-	0	-	0	-	0	-	wzi87	KL21	K21	none	Very high	99.48%	NA	O3b	O3b	none	Very high	99.42%	NA	-	-	-	-
2018-01-3269	2018	Broiler	Caecal	Franklin-Alming et al.	PRJEB43870	SAMEA8399368	ERR5530324		Klebsiella pneumoniae	strong	44	452553	980659	5112683	no	-	ST4716	0	0	0	0	-	0	-	0	-	0	-	0	-	0	-	wzi218	KL116	unknown (KL116)	*	Very high	98.55%	NA	O1/O2v1	O2a	none	Very high	98.81%	NA	-	-	-	-
2018-01-3295	2018	Turkey	Caecal	Franklin-Alming et al.	PRJEB43870	SAMEA8399369	ERR5530464		Klebsiella pneumoniae	strong	73	427352	886001	5237683	no	-	ST17	0	0	0	0	-	0	-	0	-	0	-	0	-	0	-	wzi82	KL23	K23	none	Very high	99.93%	NA	O1/O2v2	O2afg	none	Very high	98.45%	NA	-	-	-	-
2018-01-3296	2018	Turkey	Caecal	Franklin-Alming et al.	PRJEB43870	SAMEA8399370	ERR5530383		Klebsiella pneumoniae	strong	139	350098	619074	5352912	no	-	ST35	0	0	0	0	-	0	-	0	-	0	-	0	-	0	-	wzi37	KL22	K22	?	Good	99.49%	NA	O1/O2v1	O1	none	Very high	98.11%	NA	-	-	-	-
2018-01-3297	2018	Turkey	Caecal	Franklin-Alming et al.	PRJEB43870	SAMEA8399371	ERR5530439		Klebsiella pneumoniae	strong	44	644020	781379	5340789	no	-	ST13	0	0	0	0	-	0	-	0	-	0	-	0	-	0	-	wzi274	KL30	K30	-+	Good	99.13%	KL30_15_wcuG	O1/O2v1	O1	none	Very high	99.90%	NA	-	-	-	-
2018-01-3305	2018	Turkey	Caecal	Franklin-Alming et al.	PRJEB43870	SAMEA8399372	ERR5530357		Klebsiella pneumoniae	strong	59	348799	744180	5188446	no	-	ST13	0	0	0	0	-	0	-	0	-	0	-	0	-	0	-	wzi274	KL30	K30	-+	Good	99.13%	KL30_15_wcuG	O1/O2v1	O1	none	Very high	99.90%	NA	-	-	-	-
2018-01-3334	2018	Broiler	Caecal	Franklin-Alming et al.	PRJEB43870	SAMEA8399373	ERR5530495		Klebsiella pneumoniae	strong	129	293257	506269	5283287	no	-	ST1877	0	0	0	0	-	0	-	0	-	0	-	0	-	0	-	wzi23	KL14	K14	?-	Good	99.70%	KL14_20_manB	O3b	O3b	?-	Good	98.97%	O3b_02_manB	-	-	-	-
2018-01-3408	2018	Turkey	Caecal	Franklin-Alming et al.	PRJEB43870	SAMEA8399374	ERR5530403		Klebsiella pneumoniae	strong	48	427364	1412763	5149999	no	-	ST857	0	0	0	0	-	0	-	0	-	0	-	0	-	0	-	wzi241	KL13	K13	none	Very high	98.77%	NA	O3b	O3b	none	Very high	99.15%	NA	-	-	-	-
2018-01-3447	2018	Broiler	Caecal	Franklin-Alming et al.	PRJEB43870	SAMEA8399376	ERR5530393		Klebsiella pneumoniae	strong	121	342602	618485	5287407	no	-	ST1877	0	0	0	0	-	0	-	0	-	0	-	0	-	0	-	wzi23	KL14	K14	?-	Good	99.73%	KL14_20_manB	O3b	O3b	?-	Good	98.93%	O3b_02_manB	-	-	-	-
2018-01-3448	2018	Broiler	Caecal	Franklin-Alming et al.	PRJEB43870	SAMEA8399377	ERR5530392		Klebsiella pneumoniae	strong	89	328604	483028	5372104	no	-	ST290	1	0	0	0	ybt 14; ICEKp5	393	-	0	-	0	-	0	-	0	-	wzi21	KL21	K21	*	Very high	98.57%	NA	O1/O2v1	O1	none	Very high	98.11%	NA	-	-	-	-
2018-01-3463	2018	Broiler	Caecal	Franklin-Alming et al.	PRJEB43870	SAMEA8399378	ERR5530342		Klebsiella pneumoniae	strong	44	968443	1934939	5269299	no	-	ST4729	0	0	0	0	-	0	-	0	-	0	-	0	-	0	-	wzi262	KL21	K21	none	Very high	99.83%	NA	O3/O3a	O3/O3a	none	Very high	97.92%	NA	-	-	-	-
2018-01-3464	2018	Broiler	Caecal	Franklin-Alming et al.	PRJEB43870	SAMEA8399379	ERR5530462		Klebsiella pneumoniae	strong	76	228022	919146	5352242	no	-	ST528	0	0	0	0	-	0	-	0	-	0	-	0	-	0	-	wzi26	KL46	K46	?-*	Good	98.79%	KL46_18_manC,KL46_19_manB	O3b	O3b	?-	Good	99.18%	O3b_01_manC,O3b_02_manB	-	-	-	-
2018-01-3465	2018	Turkey	Caecal	Franklin-Alming et al.	PRJEB43870	SAMEA8399380	ERR5530408		Klebsiella pneumoniae	strong	86	375551	928885	5315397	no	-	ST370	0	0	0	0	-	0	-	0	-	0	-	0	-	0	-	-	KL28	K28	none	Very high	98.94%	NA	O3b	O3b	none	Very high	99.23%	NA	-	-	-	-
2018-01-3545	2018	Broiler	Caecal	Franklin-Alming et al.	PRJEB43870	SAMEA8399381	ERR5530434		Klebsiella pneumoniae	strong	51	323862	1525195	5322099	no	-	ST17	1	0	0	0	ybt 10; ICEKp4	392	-	0	-	0	-	0	-	0	-	wzi82	KL23	K23	none	Very high	99.94%	NA	O1/O2v2	O2afg	none	Very high	98.44%	NA	-	-	-	-
2018-01-3554	2018	Broiler	Caecal	Franklin-Alming et al.	PRJEB43870	SAMEA8399388	ERR5530402		Klebsiella pneumoniae	strong	75	305321	809732	5155525	no	-	ST4728	0	0	0	0	-	0	-	0	-	0	-	0	-	0	-	-	unknown (KL126)	unknown (KL126)	?-	None	97.06%	KL126_15_rmlB,KL126_16_rmlA,KL126_17_rmlD,KL126_18_rmlC	unknown (OL101)	unknown (OL101)	?-+*	None	91.94%	OL101_01_rfbB,OL101_02_rfbA,OL101_03_rfbD,OL101_04_rfbC	-	-	-	-
2018-01-3576	2018	Broiler	Caecal	Franklin-Alming et al.	PRJEB43870	SAMEA8399389	ERR5530413		Klebsiella pneumoniae	strong	71	305321	809732	5155634	no	-	ST4728	0	0	0	0	-	0	-	0	-	0	-	0	-	0	-	-	unknown (KL126)	unknown (KL126)	?-	None	97.04%	KL126_15_rmlB,KL126_16_rmlA,KL126_17_rmlD,KL126_18_rmlC	unknown (OL101)	unknown (OL101)	?-+*	None	91.88%	OL101_01_rfbB,OL101_02_rfbA,OL101_03_rfbD,OL101_04_rfbC	-	-	-	-
2018-01-358	2018	Broiler	Caecal	Franklin-Alming et al.	PRJEB43870	SAMEA8399390	ERR5530477		Klebsiella pneumoniae	strong	64	372951	536857	5200311	no	-	ST37	0	0	0	0	-	0	-	0	-	0	-	0	-	0	-	wzi14	KL14	K14	?-	Good	99.94%	KL14_20_manB	O3b	O3b	?-	Good	99.27%	O3b_02_manB	-	-	-	-
2018-01-3590	2018	Turkey	Caecal	Franklin-Alming et al.	PRJEB43870	SAMEA8399391	ERR5530389		Klebsiella pneumoniae	strong	85	392135	561007	5381811	no	-	ST3069	0	0	1	2	-	0	-	0	-	0	-	0	-	0	-	wzi209	KL47	K47	?-	Good	97.41%	KL47_15_rmlB	OL101	unknown (OL101)	?-	Good	91.92%	OL101_01_rfbB,OL101_09_glycosylhydrolase	-	-	-	-
2018-01-3596	2018	Broiler	Caecal	Franklin-Alming et al.	PRJEB43870	SAMEA8399392	ERR5530355		Klebsiella pneumoniae	strong	86	456386	1255922	5290780	no	-	ST590	0	0	1	1	-	0	-	0	-	0	-	0	-	0	-	wzi34	KL57	K57	none	Very high	98.78%	NA	O1/O2v2	O2afg	none	Very high	98.50%	NA	-	-	fosA7*	-
2018-01-3650	2018	Turkey	Caecal	Franklin-Alming et al.	PRJEB43870	SAMEA8399393	ERR5530436		Klebsiella pneumoniae	strong	51	457981	1100487	5161114	no	-	ST4442	0	0	0	0	-	0	-	0	-	0	-	0	-	0	-	-	KL142	unknown (KL142)	none	Very high	99.31%	NA	O1/O2v2	O1	none	Very high	98.84%	NA	-	-	-	-
2018-01-3688	2018	Turkey	Caecal	Franklin-Alming et al.	PRJEB43870	SAMEA8399395	ERR5530427		Klebsiella pneumoniae	strong	91	375551	882615	5319658	no	-	ST370	0	0	0	0	-	0	-	0	-	0	-	0	-	0	-	-	KL28	K28	none	Very high	98.94%	NA	O3b	O3b	none	Very high	99.21%	NA	-	-	-	-
2018-01-3692	2018	Turkey	Caecal	Franklin-Alming et al.	PRJEB43870	SAMEA8399397	ERR5530520		Klebsiella pneumoniae	strong	86	350098	579451	5291746	no	-	ST35	0	0	1	1	-	0	-	0	-	0	-	0	-	0	-	wzi37	KL22	K22	none	Very high	99.49%	NA	O1/O2v1	O1	none	Very high	98.11%	NA	-	-	-	-
2018-01-3723	2018	Broiler	Caecal	Franklin-Alming et al.	PRJEB43870	SAMEA8399398	ERR5530450		Klebsiella pneumoniae	strong	159	265953	676504	5462004	no	-	ST4106	0	0	0	0	-	0	-	0	-	0	iro 5	38-1LV	-	0	-	wzi39	KL39	K39	none	Very high	99.97%	NA	O3b	O3b	none	Very high	99.15%	NA	-	-	-	-
2018-01-3773	2018	Broiler	Caecal	Franklin-Alming et al.	PRJEB43870	SAMEA8399401	ERR5530437		Klebsiella pneumoniae	strong	69	325196	809732	5155802	no	-	ST4728	0	0	0	0	-	0	-	0	-	0	-	0	-	0	-	-	unknown (KL126)	unknown (KL126)	?-	None	97.04%	KL126_15_rmlB,KL126_16_rmlA,KL126_17_rmlD,KL126_18_rmlC	unknown (OL101)	unknown (OL101)	?-+*	None	91.90%	OL101_01_rfbB,OL101_02_rfbA,OL101_03_rfbD,OL101_04_rfbC	-	-	-	-
2018-01-3776	2018	Broiler	Caecal	Franklin-Alming et al.	PRJEB43870	SAMEA8399402	ERR5530340		Klebsiella pneumoniae	strong	96	374318	747333	5444977	no	-	ST1265	0	0	0	0	-	0	-	0	-	0	-	0	-	0	-	-	unknown (KL33)	unknown (K33)	?-+*	None	80.08%	KL33_07_wzb,KL33_08_wzc,KL33_09_wckM,KL33_10_wckL,KL33_11_wcuQ,KL33_12_wzx,KL33_14_manC,KL33_15_manB,KL33_16_wbaZ,KL33_17_wcaJ,KL33_18_wzy,KL33_19_wckJ	O3b	O3b	none	Very high	98.98%	NA	-	-	-	-
2018-01-3777	2018	Turkey	Caecal	Franklin-Alming et al.	PRJEB43870	SAMEA8399403	ERR5530467		Klebsiella pneumoniae	strong	49	457981	1100487	5116553	no	-	ST4442	0	0	0	0	-	0	-	0	-	0	-	0	-	0	-	-	KL142	unknown (KL142)	none	Very high	99.31%	NA	O1/O2v2	O1	none	Very high	98.84%	NA	-	-	-	-
2018-01-3779	2018	Broiler	Caecal	Franklin-Alming et al.	PRJEB43870	SAMEA8399404	ERR5530343		Klebsiella pneumoniae	strong	100	261284	511441	5355559	no	-	ST290	1	0	0	0	ybt 14; ICEKp5	393	-	0	-	0	-	0	-	0	-	wzi21	KL21	K21	*	Very high	98.57%	NA	O1/O2v1	O1	none	Very high	98.11%	NA	-	-	-	-
2018-01-3780	2018	Broiler	Caecal	Franklin-Alming et al.	PRJEB43870	SAMEA8399405	ERR5530352		Klebsiella pneumoniae	strong	120	321050	541684	5443590	no	-	ST4719	0	0	1	1	-	0	-	0	-	0	-	0	-	0	-	wzi64	KL64	K64	none	Very high	99.91%	NA	O1/O2v1	O2a	none	Very high	98.66%	NA	-	-	fosA7*	-
2018-01-3781	2018	Broiler	Caecal	Franklin-Alming et al.	PRJEB43870	SAMEA8399406	ERR5530507		Klebsiella pneumoniae	strong	125	321050	535686	5443645	no	-	ST4719	0	0	1	1	-	0	-	0	-	0	-	0	-	0	-	wzi64	KL64	K64	none	Very high	99.91%	NA	O1/O2v1	O2a	none	Very high	98.66%	NA	-	-	fosA7*	-
2018-01-3805	2018	Broiler	Caecal	Franklin-Alming et al.	PRJEB43870	SAMEA8399407	ERR5530510		Klebsiella pneumoniae	strong	33	439784	983942	5073449	no	-	ST1537	0	0	0	0	-	0	-	0	-	0	-	0	-	0	-	wzi64	KL64	K64	?	Good	99.86%	NA	O1/O2v1	O2a	none	Very high	98.65%	NA	-	-	-	-
2018-01-3863	2018	Turkey	Caecal	Franklin-Alming et al.	PRJEB43870	SAMEA8399408	ERR5530446		Klebsiella pneumoniae	strong	54	515141	912258	5105053	no	-	ST590	0	0	1	1	-	0	-	0	-	0	-	0	-	0	-	wzi34	KL57	K57	?-	Good	98.78%	KL57_06_wzc	O1/O2v2	O2afg	none	Very high	98.50%	NA	-	-	fosA7*	-
2018-01-3864	2018	Turkey	Caecal	Franklin-Alming et al.	PRJEB43870	SAMEA8399409	ERR5530325		Klebsiella pneumoniae	strong	96	244585	704823	5511334	no	-	ST1198	0	0	0	0	-	0	-	0	-	0	-	0	-	0	-	wzi101	KL24	K24	-	High	99.01%	KL24_13_wcuG	O1/O2v1	O2a	none	Very high	98.76%	NA	-	-	-	-
2018-01-388	2018	Broiler	Caecal	Franklin-Alming et al.	PRJEB43870	SAMEA8399410	ERR5530430		Klebsiella pneumoniae	strong	70	291720	472967	5306457	no	-	ST732	0	0	0	0	-	0	-	0	-	0	-	0	-	0	-	wzi173	KL149	unknown (KL149)	none	Very high	99.96%	NA	O4	O4	none	Very high	99.73%	NA	-	-	-	-
2018-01-3892	2018	Broiler	Caecal	Franklin-Alming et al.	PRJEB43870	SAMEA8399412	ERR5530359		Klebsiella pneumoniae	strong	75	238480	495897	5302533	no	-	ST1241	0	0	0	0	-	0	-	0	-	0	-	0	-	0	-	wzi419	KL7	K7	none	Very high	98.44%	NA	O1/O2v2	O2afg	none	Very high	98.35%	NA	-	-	-	-
2018-01-3893	2018	Broiler	Caecal	Franklin-Alming et al.	PRJEB43870	SAMEA8399413	ERR5530503		Klebsiella pneumoniae	strong	129	321545	618485	5277847	no	-	ST1877	0	0	0	0	-	0	-	0	-	0	-	0	-	0	-	wzi23	unknown (KL14)	unknown (K14)	?-	None	99.71%	KL14_07,KL14_08_wzx,KL14_09,KL14_10,KL14_20_manB	O3b	O3b	?-	Good	98.94%	O3b_02_manB	-	-	-	-
2018-01-389	2018	Broiler	Caecal	Franklin-Alming et al.	PRJEB43870	SAMEA8399414	ERR5530396		Klebsiella pneumoniae	strong	52	380351	1118740	5280810	no	-	ST35	1	0	0	0	ybt 8; ICEKp3	394	-	0	-	0	-	0	-	0	-	wzi37	KL22	K22	none	Very high	99.49%	NA	O1/O2v1	O1	none	Very high	98.10%	NA	-	-	-	-
2018-01-3925	2018	Broiler	Caecal	Franklin-Alming et al.	PRJEB43870	SAMEA8399416	ERR5530339		Klebsiella pneumoniae	strong	71	362578	800280	5269598	no	-	ST290	1	0	0	0	ybt 14; ICEKp5	393	-	0	-	0	-	0	-	0	-	wzi21	KL21	K21	*	Very high	98.57%	NA	O1/O2v1	O1	none	Very high	98.11%	NA	-	-	-	-
2018-01-3926	2018	Broiler	Caecal	Franklin-Alming et al.	PRJEB43870	SAMEA8399417	ERR5530498		Klebsiella pneumoniae	strong	75	391096	779811	5418887	no	-	ST463	0	0	0	0	-	0	-	0	-	0	-	0	-	0	-	wzi356	KL117	unknown (KL117)	none	Very high	100.00%	NA	O1/O2v2	O2afg	none	Very high	98.52%	NA	-	-	-	-
2018-01-3928	2018	Broiler	Caecal	Franklin-Alming et al.	PRJEB43870	SAMEA8399418	ERR5530360		Klebsiella pneumoniae	strong	82	435932	1419052	5163438	no	-	ST200	0	0	0	0	-	0	-	0	-	0	-	0	-	0	-	-	KL39	K39	none	Very high	99.20%	NA	O3b	O3b	none	Very high	99.11%	NA	-	-	-	-
2018-01-3929	2018	Broiler	Caecal	Franklin-Alming et al.	PRJEB43870	SAMEA8399419	ERR5530500		Klebsiella pneumoniae	strong	74	391096	1294178	5597071	no	-	ST463	0	0	0	0	-	0	-	0	-	0	-	0	-	0	-	wzi356	KL117	unknown (KL117)	none	Very high	100.00%	NA	O1/O2v2	O2afg	none	Very high	98.52%	NA	-	-	-	-
2018-01-3934	2018	Broiler	Caecal	Franklin-Alming et al.	PRJEB43870	SAMEA8399422	ERR5530472		Klebsiella pneumoniae	strong	115	210924	567778	5463043	no	-	ST2441	0	0	2	2	-	0	-	0	-	0	-	0	-	0	-	wzi14	KL14	K14	?-	Good	99.86%	KL14_12	O3b	O3b	?	Good	99.75%	NA	aadA2	-	-	-
2018-01-3935	2018	Turkey	Caecal	Franklin-Alming et al.	PRJEB43870	SAMEA8399423	ERR5530333		Klebsiella pneumoniae	strong	128	293257	506158	5272247	no	-	ST1877	0	0	0	0	-	0	-	0	-	0	-	0	-	0	-	wzi23	unknown (KL107)	unknown (KL107)	?-+*	None	88.71%	KL107_05_wzb,KL107_06_wzc,KL107_07_wbaP,KL107_08,KL107_09,KL107_10,KL107_11_gnd	O3b	O3b	?-	Good	98.97%	O3b_02_manB	-	-	-	-
2018-01-3975	2018	Turkey	Caecal	Franklin-Alming et al.	PRJEB43870	SAMEA8399424	ERR5530349		Klebsiella pneumoniae	strong	91	248084	544368	5437187	no	-	ST1779	0	0	2	2	-	0	-	0	-	0	-	0	-	0	-	wzi96	unknown (KL38)	unknown (K38)	?-	Low	99.68%	KL38_08_wzy,KL38_09_wctM	O3b	O3b	none	Very high	99.30%	NA	-	-	-	-
2018-01-4019	2018	Turkey	Caecal	Franklin-Alming et al.	PRJEB43870	SAMEA8399425	ERR5530380		Klebsiella pneumoniae	strong	51	393377	817217	5404713	no	-	ST151	0	0	0	0	-	0	-	0	-	0	-	0	-	0	-	wzi2	KL30	K30	?-	Good	99.14%	KL30_10_wzy	O1/O2v2	O1	none	Very high	99.19%	NA	-	-	-	-
2018-01-4046	2018	Turkey	Caecal	Franklin-Alming et al.	PRJEB43870	SAMEA8399426	ERR5530422		Klebsiella pneumoniae	strong	95	327627	665359	5326913	no	-	ST4714	0	0	0	0	-	0	-	0	-	0	-	0	-	0	-	wzi7	KL7	K7	none	Very high	98.50%	NA	O1/O2v2	O2afg	none	Very high	98.34%	NA	-	-	-	-
2018-01-4107	2018	Turkey	Caecal	Franklin-Alming et al.	PRJEB43870	SAMEA8399427	ERR5530405		Klebsiella pneumoniae	strong	178	285944	473836	5343770	no	-	ST35	0	0	1	1	-	0	-	0	-	0	-	0	-	0	-	wzi37	KL22	K22	?	Good	99.49%	NA	O1/O2v1	O1	none	Very high	98.11%	NA	-	-	-	-
2018-01-4108	2018	Turkey	Caecal	Franklin-Alming et al.	PRJEB43870	SAMEA8399428	ERR5530407		Klebsiella pneumoniae	strong	75	286218	761708	5242009	no	-	ST556	0	0	0	0	-	0	-	0	-	0	-	0	-	0	-	wzi94	KL62	K62	none	Very high	99.94%	NA	O1/O2v1	O2a	none	Very high	98.87%	NA	-	-	-	-
2018-01-4174	2018	Broiler	Caecal	Franklin-Alming et al.	PRJEB43870	SAMEA8399429	ERR5530461		Klebsiella pneumoniae	strong	70	361782	964787	5155216	no	-	ST4730	0	0	0	0	-	0	-	0	-	0	-	0	-	0	-	-	KL25	K25	?-	Good	99.82%	KL25_09_wfeD,KL25_13_gnd	O3/O3a	O3/O3a	none	Very high	98.67%	NA	-	-	-	-
2018-01-4175	2018	Broiler	Caecal	Franklin-Alming et al.	PRJEB43870	SAMEA8399430	ERR5530412		Klebsiella pneumoniae	strong	64	281177	587150	5274828	no	-	ST4725	0	0	0	0	-	0	-	0	-	0	-	0	-	0	-	wzi114	KL111	unknown (KL111)	none	Very high	99.44%	NA	O3b	O3b	none	Very high	98.86%	NA	-	-	-	-
2018-01-4196	2018	Turkey	Caecal	Franklin-Alming et al.	PRJEB43870	SAMEA8399431	ERR5530489		Klebsiella pneumoniae	strong	54	388476	982032	5246865	no	-	ST4707	0	0	0	0	-	0	-	0	-	0	-	0	-	0	-	wzi298	unknown (KL107)	unknown (KL107)	?-+	None	87.15%	KL107_05_wzb,KL107_06_wzc,KL107_07_wbaP,KL107_08,KL107_09,KL107_10	O12	O12	none	Very high	98.10%	NA	-	-	-	-
2018-01-4197	2018	Turkey	Caecal	Franklin-Alming et al.	PRJEB43870	SAMEA8399432	ERR5530319		Klebsiella pneumoniae	strong	59	332409	815311	5468692	no	-	ST151	0	0	0	0	-	0	-	0	-	0	-	0	-	0	-	wzi2	unknown (KL30)	unknown (K30)	?-+	None	98.99%	KL30_07_wcuL,KL30_08_wzx,KL30_09_wcuD,KL30_10_wzy,KL30_11_wckP	O1/O2v2	O1	none	Very high	99.19%	NA	-	-	-	-
2018-01-4203	2018	Broiler	Caecal	Franklin-Alming et al.	PRJEB43870	SAMEA8399433	ERR5530457		Klebsiella pneumoniae	strong	67	260303	434387	5183510	no	-	ST2439	0	0	0	0	-	0	-	0	-	0	-	0	-	0	-	wzi40	unknown (KL3)	unknown (K3)	?-	None	99.96%	KL3_06_wzc,KL3_07_wcaJ,KL3_08,KL3_09,KL3_10_pglJ,KL3_11,KL3_12	O1/O2v1	O1	none	Very high	98.66%	NA	-	-	-	-
2018-01-4247	2018	Turkey	Caecal	Franklin-Alming et al.	PRJEB43870	SAMEA8399434	ERR5530486		Klebsiella pneumoniae	strong	115	231426	479373	5317522	no	-	ST4710	3	0	0	0	-	0	-	0	iuc 5	94	iro 5	47	-	0	-	wzi21	unknown (KL21)	unknown (K21)	-*	None	98.73%	KL21_11_wbaZ,KL21_12_wbaP,KL21_13_wcuA,KL21_14_wcaL,KL21_15_wzx,KL21_16_gnd,KL21_17_manC,KL21_18_manB,KL21_19_ugd	unknown (OL102)	unknown (OL102)	-	None	74.03%	OL102_01_rfbB,OL102_02_rfbA,OL102_03_rfbD,OL102_04_rfbC,OL102_05_wbbL,OL102_06_rhamnan,OL102_07_wzm,OL102_08_wzt	-	-	-	-
2018-01-4248	2018	Turkey	Caecal	Franklin-Alming et al.	PRJEB43870	SAMEA8399435	ERR5530485		Klebsiella pneumoniae	strong	69	456007	746887	5403134	no	-	ST13	0	0	0	0	-	0	-	0	-	0	-	0	-	0	-	wzi274	KL30	K30	?-+	Good	99.13%	KL30_14,KL30_15_wcuG	O1/O2v1	O1	none	Very high	99.90%	NA	-	-	-	-
2018-01-4306	2018	Turkey	Caecal	Franklin-Alming et al.	PRJEB43870	SAMEA8399436	ERR5530473		Klebsiella pneumoniae	strong	81	285199	542620	5242756	no	-	ST35	0	0	0	0	-	0	-	0	-	0	-	0	-	0	-	wzi37	KL22	K22	?-+	Good	99.49%	KL22_13	O1/O2v1	O1	none	Very high	98.11%	NA	-	-	-	-
2018-01-4341	2018	Broiler	Caecal	Franklin-Alming et al.	PRJEB43870	SAMEA8399437	ERR5530398		Klebsiella pneumoniae	strong	98	289680	549406	5184418	no	-	ST1962	0	0	0	0	-	0	-	0	-	0	-	0	-	0	-	wzi468	unknown (KL107)	unknown (KL107)	?-+*	None	88.69%	KL107_05_wzb,KL107_06_wzc,KL107_07_wbaP,KL107_08,KL107_09,KL107_10,KL107_11_gnd	O3b	O3b	none	Very high	99.90%	NA	-	-	-	-
2018-01-4379	2018	Broiler	Caecal	Franklin-Alming et al.	PRJEB43870	SAMEA8399438	ERR5530502		Klebsiella pneumoniae	strong	38	425729	1426241	5026090	no	-	ST1440	0	0	0	0	-	0	-	0	-	0	-	0	-	0	-	wzi19	KL19	K19	*	High	94.93%	NA	O1/O2v2	O2afg	none	Very high	98.44%	NA	-	-	-	-
2018-01-4390	2018	Turkey	Caecal	Franklin-Alming et al.	PRJEB43870	SAMEA8399439	ERR5530482		Klebsiella pneumoniae	strong	87	301154	467776	5271223	no	-	ST37	1	0	0	0	ybt 15; ICEKp11	378	-	0	-	0	-	0	-	0	-	wzi96	KL38	K38	?-	Good	99.61%	KL38_11_wzx,KL38_12_wckS	O3b	O3b	none	Very high	99.30%	NA	-	-	-	-
2018-01-4458	2018	Turkey	Caecal	Franklin-Alming et al.	PRJEB43870	SAMEA8399440	ERR5530386		Klebsiella pneumoniae	strong	91	425092	1255778	5351194	no	-	ST590	0	0	1	1	-	0	-	0	-	0	-	0	-	0	-	wzi34	KL57	K57	none	Very high	98.78%	NA	O1/O2v2	O2afg	none	Very high	98.50%	NA	-	-	fosA7*	-
2018-01-4459	2018	Turkey	Caecal	Franklin-Alming et al.	PRJEB43870	SAMEA8399441	ERR5530438		Klebsiella pneumoniae	strong	163	126601	323572	5405587	no	-	ST4710	4	0	0	0	ybt 16; ICEKp12	391	-	0	iuc 5	94	iro 5	47	-	0	-	wzi21	KL21	K21	*	Very high	98.57%	NA	O1/O2v1	O1	none	Very high	98.11%	NA	-	-	-	-
2018-01-4460	2018	Turkey	Caecal	Franklin-Alming et al.	PRJEB43870	SAMEA8399442	ERR5530515		Klebsiella pneumoniae	strong	58	456639	1255922	5150971	no	-	ST590	0	0	1	1	-	0	-	0	-	0	-	0	-	0	-	wzi34	KL57	K57	none	Very high	98.78%	NA	O1/O2v1	O2a	-	Good	94.15%	O1/O2v1_07_kfoC	-	-	fosA7*	-
2018-01-4487	2018	Turkey	Caecal	Franklin-Alming et al.	PRJEB43870	SAMEA8399443	ERR5530338		Klebsiella pneumoniae	strong	111	247841	479588	5445008	no	-	ST4710	4	0	0	0	ybt 16; ICEKp12	391	-	0	iuc 5	94	iro 5	47	-	0	-	wzi21	KL21	K21	*	Very high	98.57%	NA	O1/O2v1	O1	none	Very high	98.11%	NA	-	-	-	-
2018-01-4514	2018	Turkey	Caecal	Franklin-Alming et al.	PRJEB43870	SAMEA8399444	ERR5530429		Klebsiella pneumoniae	strong	67	369162	761936	5212640	no	-	ST776	0	0	0	0	-	0	-	0	-	0	-	0	-	0	-	wzi87	KL21	K21	none	Very high	99.48%	NA	O3b	O3b	none	Very high	99.42%	NA	-	-	-	-
2018-01-4546	2018	Turkey	Air sac	This study	PRJNA922900	SAMN32747447	SRR23086951	SRR23096344	Klebsiella pneumoniae	strong	113	247841	479588	5470077	no	-	ST4710	4	0	0	0	ybt 16; ICEKp12	391	-	0	iuc 5	94	iro 5	47	-	0	-	wzi21	KL21	K21	*	Very high	98.57%	NA	O1/O2v1	O1	none	Very high	98.11%	NA	-	-	-	-
2018-01-4639	2018	Broiler	Caecal	Franklin-Alming et al.	PRJEB43870	SAMEA8399445	ERR5530474		Klebsiella pneumoniae	strong	74	369775	926349	5461370	no	-	ST463	0	0	1	1	-	0	-	0	-	0	-	0	-	0	-	wzi356	KL117	unknown (KL117)	none	Very high	100.00%	NA	O1/O2v2	O2afg	none	Very high	98.52%	NA	-	-	-	-
2018-01-4652	2018	Broiler	Caecal	Franklin-Alming et al.	PRJEB43870	SAMEA8399446	ERR5530454		Klebsiella pneumoniae	strong	68	352734	591551	5216085	no	-	ST1630	1	0	0	0	ybt 16; ICEKp12 (truncated)	395	-	0	-	0	-	0	-	0	-	wzi262	KL21	K21	none	Very high	99.97%	NA	O3b	O3b	none	Very high	99.19%	NA	-	-	-	-
2018-01-4653	2018	Turkey	Caecal	Franklin-Alming et al.	PRJEB43870	SAMEA8399447	ERR5530414		Klebsiella pneumoniae	strong	111	247841	479588	5428897	no	-	ST4710	4	0	0	0	ybt 16; ICEKp12	391	-	0	iuc 5	94	iro 5	47	-	0	-	wzi21	KL21	K21	*	Very high	98.57%	NA	O1/O2v1	O1	none	Very high	98.11%	NA	-	-	-	-
2018-01-4682	2018	Turkey	Caecal	Franklin-Alming et al.	PRJEB43870	SAMEA8399448	ERR5530496		Klebsiella pneumoniae	strong	127	211931	554788	5343745	no	-	ST39	0	0	1	1	-	0	-	0	-	0	-	0	-	0	-	wzi83	KL23	K23	none	Very high	99.92%	NA	O1/O2v2	O1	none	Very high	98.49%	NA	-	-	-	-
2018-01-4734	2018	Turkey	Caecal	Franklin-Alming et al.	PRJEB43870	SAMEA8399449	ERR5530337		Klebsiella pneumoniae	strong	72	301121	521896	5230314	no	-	ST37	1	0	0	0	ybt 15; ICEKp11	378	-	0	-	0	-	0	-	0	-	wzi96	KL38	K38	none	Very high	99.68%	NA	O3b	O3b	none	Very high	99.30%	NA	-	-	-	-
2018-01-4735	2018	Turkey	Caecal	Franklin-Alming et al.	PRJEB43870	SAMEA8399450	ERR5530471		Klebsiella pneumoniae	strong	60	384415	1200141	5260549	no	-	ST37	1	0	0	0	ybt 15; ICEKp11	378	-	0	-	0	-	0	-	0	-	wzi96	KL38	K38	none	Very high	99.68%	NA	O3b	O3b	none	Very high	99.30%	NA	-	-	-	-
2018-01-4736	2018	Turkey	Caecal	Franklin-Alming et al.	PRJEB43870	SAMEA8399451	ERR5530371		Klebsiella pneumoniae	strong	61	340850	746886	5302590	no	-	ST13	0	0	0	0	-	0	-	0	-	0	-	0	-	0	-	wzi274	KL30	K30	?-+	Good	99.13%	KL30_14,KL30_15_wcuG	O1/O2v1	O1	none	Very high	99.89%	NA	-	-	-	-
2018-01-4739	2018	Broiler	Caecal	Franklin-Alming et al.	PRJEB43870	SAMEA8399452	ERR5530369		Klebsiella pneumoniae	strong	92	294613	812630	5416167	no	-	ST2441	0	0	0	0	-	0	-	0	-	0	-	0	-	0	-	wzi14	KL14	K14	none	Very high	99.87%	NA	O3b	O3b	none	Very high	99.73%	NA	-	-	-	-
2018-01-473	2018	Turkey	Caecal	Franklin-Alming et al.	PRJEB43870	SAMEA8399453	ERR5530518		Klebsiella pneumoniae	strong	130	227285	429368	5716859	no	-	ST1779	0	0	2	2	-	0	-	0	-	0	-	0	-	0	-	wzi96	KL38	K38	none	Very high	99.70%	NA	O3b	O3b	none	Very high	99.30%	NA	-	-	-	-
2018-01-474	2018	Turkey	Caecal	Franklin-Alming et al.	PRJEB43870	SAMEA8399454	ERR5530394		Klebsiella pneumoniae	strong	32	415948	1498641	5031495	no	-	ST636	1	0	0	0	ybt 5; ICEKp6	10	-	0	-	0	-	0	-	0	-	wzi95	KL123	unknown (KL123)	*	High	94.98%	NA	O5	O5	*	High	94.21%	NA	-	-	-	-
2018-01-475	2018	Turkey	Caecal	Franklin-Alming et al.	PRJEB43870	SAMEA8399455	ERR5530433		Klebsiella pneumoniae	strong	105	247841	479588	5434269	no	-	ST4710	4	0	0	0	ybt 16; ICEKp12	391	-	0	iuc 5	94	iro 5	47	-	0	-	wzi21	KL21	K21	?-*	Good	98.54%	KL21_08_wzy	O1/O2v1	O1	none	Very high	98.11%	NA	-	-	-	-
2018-01-4766	2018	Turkey	Caecal	Franklin-Alming et al.	PRJEB43870	SAMEA8399456	ERR5530322		Klebsiella pneumoniae	strong	116	247841	479588	5474707	no	-	ST4710	4	0	0	0	ybt 16; ICEKp12	391	-	0	iuc 5	94	iro 5	47	-	0	-	wzi21	KL21	K21	*	Very high	98.57%	NA	O1/O2v1	O1	none	Very high	98.11%	NA	-	-	-	-
2018-01-476	2018	Turkey	Caecal	Franklin-Alming et al.	PRJEB43870	SAMEA8399457	ERR5530420		Klebsiella pneumoniae	strong	111	415753	1013108	5438705	no	-	ST4717	1	0	0	0	ybt unknown	0	-	0	-	0	-	0	-	0	-	wzi184	unknown (KL45)	unknown (K45)	-+	Low	94.94%	KL45_05_wzb,KL45_06_wzc	O1/O2v2	O2afg	none	Very high	98.38%	NA	-	-	-	-
2018-01-4847	2018	Turkey	Caecal	Franklin-Alming et al.	PRJEB43870	SAMEA8399458	ERR5530519		Klebsiella pneumoniae	strong	71	285200	898150	5334045	no	-	ST35	0	0	0	0	-	0	-	0	-	0	-	0	-	0	-	wzi37	KL22	K22	none	Very high	99.48%	NA	O1/O2v1	O1	none	Very high	98.11%	NA	-	-	-	-
2018-01-507	2018	Broiler	Caecal	Franklin-Alming et al.	PRJEB43870	SAMEA8399459	ERR5530426		Klebsiella pneumoniae	strong	50	385863	991464	5097544	no	-	ST3049	0	0	0	0	-	0	-	0	-	0	-	0	-	0	-	wzi56	KL55	K55	*	Very high	96.25%	NA	O3/O3a	O3/O3a	none	Very high	98.52%	NA	-	-	-	-
2018-01-531	2018	Turkey	Caecal	Franklin-Alming et al.	PRJEB43870	SAMEA8399460	ERR5530332		Klebsiella pneumoniae	strong	74	317331	618871	5367112	no	-	ST35	0	0	0	0	-	0	-	0	-	0	-	0	-	0	-	wzi37	KL22	K22	?-	Good	99.48%	KL22_15_wcaJ	O1/O2v1	O1	none	Very high	98.11%	NA	-	-	-	-
2018-01-580	2018	Broiler	Caecal	Franklin-Alming et al.	PRJEB43870	SAMEA8399461	ERR5530458		Klebsiella pneumoniae	strong	68	371344	880905	5131572	no	-	ST2118	0	0	0	0	-	0	-	0	-	0	-	0	-	0	-	wzi417	KL46	K46	none	Very high	99.07%	NA	O3b	O3b	none	Very high	99.27%	NA	-	-	-	-
2018-01-582	2018	Broiler	Caecal	Franklin-Alming et al.	PRJEB43870	SAMEA8399462	ERR5530444		Klebsiella pneumoniae	strong	98	213345	812630	5450178	no	-	ST2441	0	0	2	2	-	0	-	0	-	0	-	0	-	0	-	wzi14	KL14	K14	none	Very high	99.86%	NA	O3b	O3b	none	Very high	99.75%	NA	aadA2	-	-	-
2018-01-583	2018	Broiler	Caecal	Franklin-Alming et al.	PRJEB43870	SAMEA8399463	ERR5530375		Klebsiella pneumoniae	strong	92	207375	519854	5284312	no	-	ST4718	0	0	0	0	-	0	-	0	-	0	-	0	-	0	-	wzi14	KL14	K14	none	Very high	99.99%	NA	O3b	O3b	none	Very high	99.17%	NA	-	-	-	-
2018-01-598	2018	Turkey	Caecal	Franklin-Alming et al.	PRJEB43870	SAMEA8399464	ERR5530341		Klebsiella pneumoniae	strong	83	310511	450559	5405013	no	-	ST113	0	0	0	0	-	0	-	0	-	0	-	0	-	0	-	wzi355	KL114	unknown (KL114)	?-	Good	99.23%	KL114_17_manC	O3/O3a	O3/O3a	?-	Good	97.86%	O3/O3a_01_manC	-	-	-	-
2018-01-609	2018	Turkey	Caecal	Franklin-Alming et al.	PRJEB43870	SAMEA8399465	ERR5530347		Klebsiella pneumoniae	strong	73	317325	618873	5367181	no	-	ST35	0	0	0	0	-	0	-	0	-	0	-	0	-	0	-	wzi37	KL22	K22	?	Good	99.48%	NA	O1/O2v1	O1	none	Very high	98.11%	NA	-	-	-	-
2018-01-610	2018	Broiler	Caecal	Franklin-Alming et al.	PRJEB43870	SAMEA8399466	ERR5530391		Klebsiella pneumoniae	strong	127	293257	506158	5364801	no	-	ST1877	0	0	0	0	-	0	-	0	-	0	-	0	-	0	-	wzi23	KL14	K14	?-	Good	99.73%	KL14_20_manB	O3b	O3b	?-	Good	98.93%	O3b_02_manB	-	-	-	-
2018-01-694	2018	Broiler	Caecal	Franklin-Alming et al.	PRJEB43870	SAMEA8399467	ERR5530410		Klebsiella pneumoniae	strong	84	294613	812630	5225734	no	-	ST2441	0	0	0	0	-	0	-	0	-	0	-	0	-	0	-	wzi14	KL14	K14	none	Very high	99.87%	NA	O3b	O3b	none	Very high	99.74%	NA	-	-	-	-
2018-01-706	2018	Turkey	Caecal	Franklin-Alming et al.	PRJEB43870	SAMEA8399468	ERR5530479		Klebsiella pneumoniae	strong	79	456386	1255918	5276189	no	-	ST590	0	0	1	1	-	0	-	0	-	0	-	0	-	0	-	wzi34	KL57	K57	-	High	98.78%	KL57_07_wcaJ	O1/O2v2	O2afg	none	Very high	98.50%	NA	-	-	fosA7*	-
2018-01-707	2018	Turkey	Caecal	Franklin-Alming et al.	PRJEB43870	SAMEA8399469	ERR5530330		Klebsiella pneumoniae	strong	98	261287	479588	5484313	no	-	ST4710	4	0	0	0	ybt 16; ICEKp12	391	-	0	iuc 5	94	iro 5	47	-	0	-	wzi21	KL21	K21	*	Very high	98.57%	NA	O1/O2v1	O1	none	Very high	98.11%	NA	-	-	-	-
2018-01-709	2018	Broiler	Caecal	Franklin-Alming et al.	PRJEB43870	SAMEA8399470	ERR5530480		Klebsiella pneumoniae	strong	90	274027	604930	5303979	no	-	ST35	0	0	0	0	-	0	-	0	-	0	-	0	-	0	-	wzi37	KL22	K22	none	Very high	99.49%	NA	O1/O2v1	O1	none	Very high	98.11%	NA	-	-	-	-
2018-01-710	2018	Broiler	Caecal	Franklin-Alming et al.	PRJEB43870	SAMEA8399471	ERR5530448		Klebsiella pneumoniae	strong	58	648080	924350	5205476	no	-	ST590	0	0	1	1	-	0	-	0	-	0	-	0	-	0	-	wzi34	KL57	K57	none	Very high	98.78%	NA	O1/O2v2	O2afg	none	Very high	98.50%	NA	-	-	fosA7*	-
2018-01-711	2018	Broiler	Caecal	Franklin-Alming et al.	PRJEB43870	SAMEA8399472	ERR5530423		Klebsiella pneumoniae	strong	64	441882	1045661	5176565	no	-	ST776	0	0	0	0	-	0	-	0	-	0	-	0	-	0	-	wzi87	KL21	K21	none	Very high	99.48%	NA	O3b	O3b	none	Very high	99.42%	NA	-	-	-	-
2018-01-714	2018	Broiler	Caecal	Franklin-Alming et al.	PRJEB43870	SAMEA8399473	ERR5530509		Klebsiella pneumoniae	strong	34	415948	1507489	5040172	no	-	ST636	1	0	0	0	ybt 5; ICEKp6	10	-	0	-	0	-	0	-	0	-	wzi95	KL123	unknown (KL123)	*	High	94.98%	NA	O5	O5	*	High	94.21%	NA	-	-	-	-
2018-01-715	2018	Broiler	Caecal	Franklin-Alming et al.	PRJEB43870	SAMEA8399474	ERR5530351		Klebsiella pneumoniae	strong	98	273086	715982	5343477	no	-	ST2458	0	0	5	5	-	0	-	0	-	0	-	0	-	0	-	wzi10	KL10	K10	*	Very high	96.69%	NA	O5	O5	*	High	94.29%	NA	-	-	-	qnrS1
2018-01-723	2018	Broiler	Caecal	Franklin-Alming et al.	PRJEB43870	SAMEA8399475	ERR5530382		Klebsiella pneumoniae	strong	46	428384	960872	5186155	no	-	ST37	0	0	0	0	-	0	-	0	-	0	-	0	-	0	-	wzi94	KL62	K62	none	Very high	99.94%	NA	O1/O2v1	O2a	none	Very high	98.87%	NA	-	-	-	-
2018-01-778	2018	Turkey	Caecal	Franklin-Alming et al.	PRJEB43870	SAMEA8399476	ERR5530356		Klebsiella pneumoniae	strong	50	323862	1525191	5322156	no	-	ST17	1	0	0	0	ybt 10; ICEKp4	392	-	0	-	0	-	0	-	0	-	wzi82	KL23	K23	none	Very high	99.94%	NA	O1/O2v2	O2afg	none	Very high	98.44%	NA	-	-	-	-
2018-01-779	2018	Turkey	Caecal	Franklin-Alming et al.	PRJEB43870	SAMEA8399477	ERR5530505		Klebsiella pneumoniae	strong	115	261292	469459	5484434	no	-	ST4710	4	0	0	0	ybt 16; ICEKp12	396	-	0	iuc 5	94	iro 5	47	-	0	-	wzi21	KL21	K21	*	Very high	98.57%	NA	O1/O2v1	O1	none	Very high	98.11%	NA	-	-	-	-
2018-01-798	2018	Broiler	Caecal	Franklin-Alming et al.	PRJEB43870	SAMEA8399478	ERR5530415		Klebsiella pneumoniae	strong	101	317389	812630	5486744	no	-	ST2441	0	0	2	2	-	0	-	0	-	0	-	0	-	0	-	wzi14	KL14	K14	none	Very high	99.87%	NA	O3b	O3b	none	Very high	99.73%	NA	aadA2	-	-	-
2018-01-802	2018	Turkey	Caecal	Franklin-Alming et al.	PRJEB43870	SAMEA8399479	ERR5530465		Klebsiella pneumoniae	strong	99	261287	479588	5483582	no	-	ST4710	4	0	0	0	ybt 16; ICEKp12	391	-	0	iuc 5	94	iro 5	47	-	0	-	wzi21	KL21	K21	*	Very high	98.57%	NA	O1/O2v1	O1	none	Very high	98.11%	NA	-	-	-	-
2018-01-810	2018	Turkey	Caecal	Franklin-Alming et al.	PRJEB43870	SAMEA8399480	ERR5530442		Klebsiella pneumoniae	strong	63	297230	812034	5282706	no	-	ST45	1	0	0	0	ybt 10; ICEKp4	78	-	0	-	0	-	0	-	0	-	wzi5	KL5	K5	?-*	Good	99.21%	KL5_18_manB	O3b	O3b	?-	Good	99.40%	O3b_02_manB	-	-	-	-
2018-01-873	2018	Turkey	Caecal	Franklin-Alming et al.	PRJEB43870	SAMEA8399481	ERR5530376		Klebsiella pneumoniae	strong	85	374331	1332984	5447886	no	-	ST1265	0	0	0	0	-	0	-	0	-	0	-	0	-	0	-	-	unknown (KL33)	unknown (K33)	?-+*	None	80.08%	KL33_07_wzb,KL33_08_wzc,KL33_09_wckM,KL33_10_wckL,KL33_11_wcuQ,KL33_12_wzx,KL33_14_manC,KL33_15_manB,KL33_16_wbaZ,KL33_17_wcaJ,KL33_18_wzy,KL33_19_wckJ	O3b	O3b	none	Very high	99.00%	NA	-	-	-	-
2018-01-874	2018	Turkey	Caecal	Franklin-Alming et al.	PRJEB43870	SAMEA8399482	ERR5530497		Klebsiella pneumoniae	strong	98	261292	469459	5382540	no	-	ST4710	3	0	0	0	-	0	-	0	iuc 5	94	iro 5	47	-	0	-	wzi21	KL21	K21	*	Very high	98.57%	NA	O1/O2v1	O1	none	Very high	98.11%	NA	-	-	-	-
2018-01-877	2018	Turkey	Caecal	Franklin-Alming et al.	PRJEB43870	SAMEA8399483	ERR5530334		Klebsiella pneumoniae	strong	97	214392	523351	5668922	no	-	ST1229	1	0	0	0	ybt 14; ICEKp5 (truncated)	417-2LV	-	0	-	0	-	0	-	0	-	wzi191	unknown (KL125)	unknown (KL125)	?-*	None	90.72%	KL125_12_wcaG,KL125_13_wcuH,KL125_14_wzx,KL125_15,KL125_16	O5	O5	*	High	94.32%	NA	-	-	-	-
2018-01-878	2018	Turkey	Caecal	Franklin-Alming et al.	PRJEB43870	SAMEA8399484	ERR5530336		Klebsiella pneumoniae	strong	71	369165	718130	5300070	no	-	ST776	0	0	0	0	-	0	-	0	-	0	-	0	-	0	-	wzi87	KL21	K21	none	Very high	99.49%	NA	O3b	O3b	none	Very high	99.44%	NA	-	-	-	-
2018-01-879	2018	Turkey	Caecal	Franklin-Alming et al.	PRJEB43870	SAMEA8399485	ERR5530476		Klebsiella pneumoniae	strong	75	456386	1255922	5258152	no	-	ST590	0	0	1	1	-	0	-	0	-	0	-	0	-	0	-	wzi34	KL57	K57	none	Very high	98.78%	NA	O1/O2v2	O2afg	none	Very high	98.50%	NA	-	-	fosA7*	-
2018-01-880	2018	Turkey	Caecal	Franklin-Alming et al.	PRJEB43870	SAMEA8399486	ERR5530513		Klebsiella pneumoniae	strong	64	392135	769238	5277687	no	-	ST3069	0	0	0	0	-	0	-	0	-	0	-	0	-	0	-	wzi209	KL47	K47	?-	Good	97.41%	KL47_15_rmlB	OL101	unknown (OL101)	?-	Good	91.92%	OL101_01_rfbB,OL101_09_glycosylhydrolase	-	-	-	-
2020-01-1135	2020	Broiler	Caecal	This study	PRJNA922900	SAMN32676045	SRR23048681		Klebsiella pneumoniae	strong	87	314903	1294533	5783957	no	-	ST463	0	0	1	1	-	0	-	0	-	0	-	0	-	0	-	wzi356	KL117	unknown (KL117)	none	Very high	100.00%	NA	O1/O2v2	O2afg	none	Very high	98.52%	NA	-	-	-	-
2020-01-1138	2020	Broiler	Caecal	This study	PRJNA922900	SAMN32676046	SRR23048680		Klebsiella pneumoniae	strong	28	772921	2150175	5125291	no	-	ST2123	0	0	0	0	-	0	-	0	-	0	-	0	-	0	-	wzi84	KL28	K28	none	Very high	99.17%	NA	O1/O2v1	O2a	none	Very high	99.01%	NA	-	-	-	-
2020-01-126	2020	Turkey	Caecal	This study	PRJNA922900	SAMN32676047	SRR23048654		Klebsiella pneumoniae	strong	57	472991	772804	5142900	no	-	ST187	0	0	0	0	-	0	-	0	-	0	-	0	-	0	-	wzi10	KL10	K10	?-*	Good	96.71%	KL10_18_manC	O5	O5	?-*	Good	94.37%	O5_01_manC	-	-	-	-
2020-01-136	2020	Turkey	Caecal	This study	PRJNA922900	SAMN32676048	SRR23048643		Klebsiella pneumoniae	strong	95	360276	1286619	5459460	no	-	ST370	0	0	0	0	-	0	-	0	-	0	-	0	-	0	-	-	KL28	K28	none	Very high	98.93%	NA	O3b	O3b	none	Very high	99.23%	NA	-	-	-	-
2020-01-155	2020	Broiler	Caecal	This study	PRJEB57159	SAMEA111533186	ERR10447200		Klebsiella pneumoniae	strong	60	427351	887738	5265630	no	-	ST17	0	0	0	0	-	0	-	0	-	0	-	0	-	0	-	wzi82	KL23	K23	none	Very high	99.93%	NA	O1/O2v2	O2afg	none	Very high	98.45%	NA	-	-	-	-
2020-01-176	2020	Turkey	Caecal	This study	PRJNA922900	SAMN32676050	SRR23048621		Klebsiella pneumoniae	strong	59	361836	1380660	5302583	no	-	ST5827	0	0	0	0	-	0	-	0	-	0	-	0	-	0	-	wzi24	KL55	K55	*	Very high	96.17%	NA	O1/O2v1	O2a	none	Very high	98.49%	NA	-	-	-	-
2020-01-1831	2020	Turkey	Caecal	This study	PRJNA922900	SAMN32676051	SRR23048610		Klebsiella pneumoniae	strong	83	252951	704789	5375292	no	-	ST1198	0	0	0	0	-	0	-	0	-	0	-	0	-	0	-	wzi101	KL24	K24	-	High	99.01%	KL24_13_wcuG	O1/O2v1	O2a	none	Very high	98.76%	NA	-	-	-	-
2020-01-186	2020	Turkey	Caecal	This study	PRJNA922900	SAMN32676052	SRR23048588		Klebsiella pneumoniae	strong	70	384415	799870	5265229	no	-	ST37	1	0	0	0	ybt 15; ICEKp11	378	-	0	-	0	-	0	-	0	-	wzi96	KL38	K38	none	Very high	99.71%	NA	O3b	O3b	none	Very high	99.30%	NA	-	-	-	-
2020-01-1861	2020	Turkey	Caecal	This study	PRJNA922900	SAMN32676053	SRR23048599		Klebsiella pneumoniae	strong	63	361836	919822	5293118	no	-	ST5827	0	0	0	0	-	0	-	0	-	0	-	0	-	0	-	wzi24	KL55	K55	*	Very high	96.17%	NA	O1/O2v1	O2a	none	Very high	98.49%	NA	-	-	-	-
2020-01-187	2020	Turkey	Caecal	This study	PRJNA922900	SAMN32676054	SRR23048577		Klebsiella pneumoniae	strong	88	394831	1465877	5310956	no	-	ST370	0	0	0	0	-	0	-	0	-	0	-	0	-	0	-	-	KL28	K28	none	Very high	98.94%	NA	O3b	O3b	none	Very high	99.21%	NA	-	-	-	-
2020-01-1914	2020	Broiler	Caecal	This study	PRJNA922900	SAMN32676055	SRR23048679		Klebsiella pneumoniae	strong	84	310511	450560	5447666	no	-	ST113	0	0	0	0	-	0	-	0	-	0	-	0	-	0	-	wzi355	KL114	unknown (KL114)	?-	Good	99.22%	KL114_17_manC	O3/O3a	O3/O3a	?-	Good	97.84%	O3/O3a_01_manC	-	-	-	-
2020-01-1940	2020	Turkey	Caecal	This study	PRJNA922900	SAMN32676056	SRR23048668		Klebsiella pneumoniae	strong	58	337763	960017	5368308	no	-	ST35	0	0	0	0	-	0	-	0	-	0	-	0	-	0	-	wzi37	KL22	K22	none	Very high	99.49%	NA	O1/O2v1	O1	none	Very high	98.11%	NA	-	-	-	-
2020-01-1941	2020	Broiler	Caecal	This study	PRJEB57159	SAMEA111533187	ERR10447201		Klebsiella pneumoniae	strong	74	427352	887742	5230061	no	-	ST17	0	0	0	0	-	0	-	0	-	0	-	0	-	0	-	wzi82	KL23	K23	none	Very high	99.93%	NA	O1/O2v2	O2afg	none	Very high	98.45%	NA	-	-	-	-
2020-01-1982	2020	Broiler	Caecal	This study	PRJNA922900	SAMN32676058	SRR23048661		Klebsiella pneumoniae	strong	78	394032	808129	5369474	no	-	ST187	0	0	0	0	-	0	-	0	-	0	-	0	-	0	-	wzi10	KL10	K10	?-*	Good	96.72%	KL10_18_manC	O5	O5	?-*	Good	94.37%	O5_01_manC	-	-	-	-
2020-01-2003	2020	Turkey	Caecal	This study	PRJEB57159	SAMEA111533188	ERR10447202		Klebsiella pneumoniae	strong	51	427352	890440	5103554	no	-	ST17	0	0	0	0	-	0	-	0	-	0	-	0	-	0	-	wzi82	KL23	K23	none	Very high	99.93%	NA	O1/O2v2	O2afg	none	Very high	98.45%	NA	-	-	-	-
2020-01-202	2020	Turkey	Caecal	This study	PRJNA922900	SAMN32676060	SRR23048659		Klebsiella pneumoniae	strong	50	471077	980724	5086726	no	-	ST2097	0	0	0	0	-	0	-	0	-	0	-	0	-	0	-	wzi112	KL13	K13	?-+	Good	98.77%	KL13_18_manB	O3b	O3b	?-	Good	99.18%	O3b_02_manB	-	-	-	-
2020-01-2067	2020	Turkey	Caecal	This study	PRJNA922900	SAMN32676061	SRR23048658		Klebsiella pneumoniae	strong	73	522245	816900	5318462	no	-	ST49	0	0	0	0	-	0	-	0	-	0	-	0	-	0	-	wzi31	KL31	K31	none	Very high	99.42%	NA	O3b	O3b	none	Very high	98.55%	NA	-	-	-	-
2020-01-2158	2020	Turkey	Caecal	This study	PRJNA922900	SAMN32676062	SRR23048657	SRR23096343	Klebsiella pneumoniae	strong	97	283271	463536	5448030	no	-	ST4710	4	0	0	0	ybt 16; ICEKp12	391	-	0	iuc 5	94	-	0	-	0	-	wzi21	KL21	K21	*	Very high	98.57%	NA	O1/O2v1	O1	none	Very high	98.11%	NA	-	-	-	-
2020-01-2209	2020	Turkey	Caecal	This study	PRJNA922900	SAMN32676063	SRR23048656		Klebsiella pneumoniae	strong	104	247841	463536	5444458	no	-	ST4710	4	0	0	0	ybt 16; ICEKp12	391	-	0	iuc 5	94	-	0	-	0	-	wzi21	KL21	K21	*	Very high	98.57%	NA	O1/O2v1	O1	none	Very high	98.11%	NA	-	-	-	-
2020-01-2219	2020	Turkey	Caecal	This study	PRJNA922900	SAMN32676064	SRR23048655		Klebsiella pneumoniae	strong	39	600900	1354305	5331487	no	-	ST76	1	0	0	0	ybt 16; ICEKp12	277-4LV	-	0	-	0	-	0	-	0	-	wzi100	KL10	K10	none	Very high	96.76%	NA	O3/O3a	O3/O3a	none	Very high	97.99%	NA	-	-	-	-
2020-01-2264	2020	Turkey	Caecal	This study	PRJNA922900	SAMN32676065	SRR23048653		Klebsiella pneumoniae	strong	51	376388	2139257	5420316	no	-	ST5827	0	0	0	0	-	0	-	0	-	0	-	0	-	0	-	wzi24	KL55	K55	*	Very high	96.17%	NA	O1/O2v1	O2a	none	Very high	98.49%	NA	-	-	-	-
2020-01-2318	2020	Broiler	Caecal	This study	PRJNA922900	SAMN32676066	SRR23048652		Klebsiella pneumoniae	strong	64	251785	853700	5467086	no	-	ST3020	0	0	0	0	-	0	-	0	-	0	-	0	-	0	-	wzi385	KL111	unknown (KL111)	none	Very high	99.62%	NA	O3b	O3b	none	Very high	98.77%	NA	-	-	-	-
2020-01-2328	2020	Broiler	Caecal	This study	PRJNA922900	SAMN32676067	SRR23048651		Klebsiella variicola subsp. variicola	strong	55	375450	678019	5432931	no	-	ST4591	0	0	0	0	-	0	-	0	-	0	-	0	-	0	-	-	unknown (KL33)	unknown (K33)	?-+*	None	80.57%	KL33_07_wzb,KL33_08_wzc,KL33_09_wckM,KL33_10_wckL,KL33_11_wcuQ,KL33_12_wzx,KL33_14_manC,KL33_15_manB,KL33_16_wbaZ,KL33_17_wcaJ,KL33_18_wzy,KL33_19_wckJ	O3/O3a	O3/O3a	none	Very high	99.31%	NA	-	-	-	-
2020-01-2329	2020	Broiler	Caecal	This study	PRJNA922900	SAMN32676068	SRR23048650		Klebsiella pneumoniae	strong	75	456386	1122699	5292601	no	-	ST590	0	0	1	1	-	0	-	0	-	0	-	0	-	0	-	wzi34	KL57	K57	none	Very high	98.78%	NA	O1/O2v2	O2afg	none	Very high	98.50%	NA	-	-	fosA7*	-
2020-01-236	2020	Turkey	Caecal	This study	PRJNA922900	SAMN32676069	SRR23048648		Klebsiella pneumoniae	strong	74	348919	799870	5307050	no	-	ST37	1	0	0	0	ybt 15; ICEKp11	378	-	0	-	0	-	0	-	0	-	wzi96	KL38	K38	none	Very high	99.71%	NA	O3b	O3b	none	Very high	99.30%	NA	-	-	-	-
2020-01-2361	2020	Turkey	Caecal	This study	PRJNA922900	SAMN32676070	SRR23048649		Klebsiella pneumoniae	strong	104	375551	882594	5469212	no	-	ST370	0	0	0	0	-	0	-	0	-	0	-	0	-	0	-	-	KL28	K28	none	Very high	98.93%	NA	O3b	O3b	none	Very high	99.24%	NA	-	-	-	-
2020-01-2363	2020	Broiler	Caecal	This study	PRJNA922900	SAMN32676071	SRR23048647		Klebsiella pneumoniae	strong	59	419419	697088	5295817	no	-	ST1241	0	0	0	0	-	0	-	0	-	0	-	0	-	0	-	wzi419	KL7	K7	none	Very high	98.44%	NA	O1/O2v2	O2afg	none	Very high	98.35%	NA	-	-	-	-
2020-01-2412	2020	Broiler	Caecal	This study	PRJNA922900	SAMN32676072	SRR23048646		Klebsiella pneumoniae	strong	62	353483	827726	5182820	no	-	ST2414	0	0	0	0	-	0	-	0	-	0	-	0	-	0	-	wzi241	KL13	K13	none	Very high	98.81%	NA	O3b	O3b	none	Very high	99.16%	NA	-	-	-	-
2020-01-2414	2020	Broiler	Caecal	This study	PRJNA922900	SAMN32676073	SRR23048645		Klebsiella variicola subsp. variicola	strong	70	327251	1527518	5624190	no	-	ST363	0	0	0	0	-	0	-	0	-	0	-	0	-	0	-	wzi53	KL53	K53	none	Very high	99.99%	NA	O5	O5	none	Very high	99.56%	NA	-	-	-	-
2020-01-2495	2020	Turkey	Caecal	This study	PRJNA922900	SAMN32676074	SRR23048644		Klebsiella pneumoniae	strong	99	240562	419107	5444318	no	-	ST4710	4	0	0	0	ybt 16; ICEKp12	391	-	0	iuc 5	94	-	0	-	0	-	wzi21	KL21	K21	?-*	Good	98.57%	KL21_10_wcuC	O1/O2v1	O1	none	Very high	98.11%	NA	-	-	-	-
2020-01-2496	2020	Turkey	Caecal	This study	PRJNA922900	SAMN32676075	SRR23048642		Klebsiella pneumoniae	strong	53	525090	1035831	5433946	no	-	ST1241	0	0	0	0	-	0	-	0	-	0	-	0	-	0	-	wzi419	KL7	K7	none	Very high	98.44%	NA	O1/O2v2	O2afg	none	Very high	98.35%	NA	-	-	-	-
2020-01-2541	2020	Broiler	Caecal	This study	PRJNA922900	SAMN32676076	SRR23048641		Klebsiella pneumoniae	strong	90	316055	450559	5298469	no	-	ST113	0	0	0	0	-	0	-	0	-	0	-	0	-	0	-	wzi355	KL114	unknown (KL114)	?-	Good	99.23%	KL114_17_manC	O3/O3a	O3/O3a	?-	Good	97.86%	O3/O3a_01_manC	-	-	-	-
2020-01-2542	2020	Turkey	Caecal	This study	PRJNA922900	SAMN32676077	SRR23048640		Klebsiella pneumoniae	strong	105	261292	463536	5405777	no	-	ST4710	4	0	0	0	ybt 16; ICEKp12	391	-	0	iuc 5	94	-	0	-	0	-	wzi21	KL21	K21	*	Very high	98.57%	NA	O1/O2v1	O1	none	Very high	98.11%	NA	-	-	-	-
2020-01-2575	2020	Broiler	Caecal	This study	PRJNA922900	SAMN32676078	SRR23048639		Klebsiella pneumoniae	strong	65	271394	853496	5313376	no	-	ST3020	0	0	0	0	-	0	-	0	-	0	-	0	-	0	-	wzi385	KL111	unknown (KL111)	none	Very high	99.62%	NA	O3b	O3b	none	Very high	98.77%	NA	-	-	-	-
2020-01-258	2020	Turkey	Caecal	This study	PRJNA922900	SAMN32676079	SRR23048638		Klebsiella pneumoniae	strong	81	325815	799900	5304146	no	-	ST37	1	0	0	0	ybt 15; ICEKp11	378	-	0	-	0	-	0	-	0	-	wzi96	KL38	K38	none	Very high	99.63%	NA	O3b	O3b	none	Very high	99.30%	NA	-	-	-	-
2020-01-259	2020	Turkey	Caecal	This study	PRJNA922900	SAMN32676080	SRR23048637		Klebsiella pneumoniae	strong	84	331356	871153	5452301	no	-	ST1779	0	0	2	2	-	0	-	0	-	0	-	0	-	0	-	wzi96	KL38	K38	none	Very high	99.70%	NA	O3b	O3b	none	Very high	99.30%	NA	-	-	-	-
2020-01-2603	2020	Turkey	Caecal	This study	PRJNA922900	SAMN32676081	SRR23048636		Klebsiella pneumoniae	strong	54	370259	1267132	5236587	no	-	ST1189	0	0	0	0	-	0	-	0	-	0	-	0	-	0	-	wzi456	KL142	unknown (KL142)	none	Very high	98.99%	NA	O1/O2v1	O2a	none	Very high	98.77%	NA	-	-	-	-
2020-01-2661	2020	Turkey	Caecal	This study	PRJNA922900	SAMN32676082	SRR23048635		Klebsiella pneumoniae	strong	142	126995	510291	5409585	no	-	ST152	1	0	1	2	ybt 14; ICEKp5?	131-3LV	-	0	-	0	-	0	-	0	-	wzi110	KL149	unknown (KL149)	none	Very high	99.99%	NA	O4	O4	none	Very high	99.71%	NA	-	-	-	-
2020-01-2662	2020	Broiler	Caecal	This study	PRJNA922900	SAMN32676083	SRR23048634		Klebsiella pneumoniae	strong	95	353651	582691	5448744	no	-	ST4872	0	0	0	0	-	0	-	0	-	0	-	0	-	0	-	-	KL39	K39	none	Very high	99.22%	NA	O3b	O3b	none	Very high	98.90%	NA	-	-	-	-
2020-01-2677	2020	Turkey	Caecal	This study	PRJNA922900	SAMN32676084	SRR23048633		Klebsiella pneumoniae	strong	71	361836	919774	5365318	no	-	ST5827	0	0	0	0	-	0	-	0	-	0	-	0	-	0	-	wzi24	KL55	K55	*	Very high	96.17%	NA	O1/O2v1	O2a	none	Very high	98.49%	NA	-	-	-	-
2020-01-2800	2020	Turkey	Caecal	This study	PRJNA922900	SAMN32676085	SRR23048631		Klebsiella pneumoniae	strong	87	241431	419926	5218210	no	-	ST1999	0	0	1	1	-	0	-	0	-	0	-	0	-	0	-	wzi275	KL38	K38	*	Very high	96.63%	NA	O12	O12	none	Very high	98.10%	NA	-	-	-	-
2020-01-2801	2020	Broiler	Caecal	This study	PRJNA922900	SAMN32676086	SRR23048630		Klebsiella pneumoniae	strong	58	344380	697088	5270270	no	-	ST1241	0	0	0	0	-	0	-	0	-	0	-	0	-	0	-	wzi419	KL7	K7	none	Very high	98.44%	NA	O1/O2v2	O2afg	none	Very high	98.35%	NA	-	-	-	-
2020-01-2823	2020	Turkey	Caecal	This study	PRJNA922900	SAMN32676087	SRR23048629		Klebsiella pneumoniae	strong	38	629680	815889	5132833	no	-	ST4721	0	0	0	0	-	0	-	0	-	0	-	0	-	0	-	wzi202	KL127	unknown (KL127)	none	Very high	99.85%	NA	OL101	unknown (OL101)	*	High	95.00%	NA	-	-	-	-
2020-01-2846	2020	Broiler	Caecal	This study	PRJNA922900	SAMN32676088	SRR23048628		Klebsiella pneumoniae	strong	101	222509	422882	5345960	no	-	ST46	0	0	0	0	-	0	-	0	-	0	-	0	-	0	-	wzi64	KL64	K64	none	Very high	99.83%	NA	O1/O2v1	O2a	none	Very high	98.65%	NA	-	-	-	-
2020-01-2862	2020	Turkey	Caecal	This study	PRJNA922900	SAMN32676089	SRR23048627		Klebsiella pneumoniae	strong	50	525087	840922	5433756	no	-	ST1241	0	0	0	0	-	0	-	0	-	0	-	0	-	0	-	wzi419	KL7	K7	none	Very high	98.44%	NA	O1/O2v2	O2afg	none	Very high	98.35%	NA	-	-	-	-
2020-01-2863	2020	Broiler	Caecal	This study	PRJNA922900	SAMN32676090	SRR23048626		Klebsiella pneumoniae	strong	52	365801	887741	5337900	no	-	ST20	0	0	0	0	-	0	-	0	-	0	-	0	-	0	-	wzi84	KL28	K28	none	Very high	99.17%	NA	O1/O2v2	O2afg	none	Very high	98.36%	NA	-	-	-	-
2020-01-2873	2020	Turkey	Caecal	This study	PRJNA922900	SAMN32676091	SRR23048625		Klebsiella pneumoniae	strong	55	589131	1165988	5190828	no	-	ST590	0	0	1	1	-	0	-	0	-	0	-	0	-	0	-	wzi34	KL57	K57	none	Very high	98.79%	NA	O1/O2v2	O2afg	none	Very high	98.49%	NA	-	-	fosA7*	-
2020-01-2874	2020	Broiler	Caecal	This study	PRJNA922900	SAMN32676092	SRR23048624		Klebsiella pneumoniae	strong	76	456386	1255922	5295524	no	-	ST590	0	0	1	1	-	0	-	0	-	0	-	0	-	0	-	wzi34	KL57	K57	none	Very high	98.78%	NA	O1/O2v2	O2afg	none	Very high	98.50%	NA	-	-	fosA7*	-
2020-01-2955	2020	Broiler	Caecal	This study	PRJNA922900	SAMN32676093	SRR23048623		Klebsiella pneumoniae	strong	62	350810	820253	5227010	no	-	ST37	0	0	0	0	-	0	-	0	-	0	-	0	-	0	-	wzi14	KL14	K14	?-	Good	99.94%	KL14_19_manC	O3b	O3b	?-	Good	99.31%	O3b_01_manC	-	-	-	-
2020-01-2958	2020	Turkey	Caecal	This study	PRJNA922900	SAMN32676094	SRR23048622		Klebsiella pneumoniae	strong	99	326346	544368	5527397	no	-	ST1779	0	0	2	2	-	0	-	0	-	0	-	0	-	0	-	wzi96	KL38	K38	none	Very high	99.70%	NA	O3b	O3b	none	Very high	99.30%	NA	-	-	-	-
2020-01-2959	2020	Turkey	Caecal	This study	PRJNA922900	SAMN32676095	SRR23048620		Klebsiella pneumoniae	strong	47	419577	746888	5224032	no	-	ST13	0	0	0	0	-	0	-	0	-	0	-	0	-	0	-	wzi274	KL30	K30	-+	Good	99.13%	KL30_15_wcuG	O1/O2v1	O1	none	Very high	99.90%	NA	-	-	-	-
2020-01-2989	2020	Turkey	Caecal	This study	PRJEB57159	SAMEA111533189	ERR10447203		Klebsiella pneumoniae	strong	81	404447	887758	5461548	no	-	ST17	0	0	0	0	-	0	-	0	-	0	-	0	-	0	-	wzi82	KL23	K23	none	Very high	99.93%	NA	O1/O2v2	O2afg	none	Very high	98.45%	NA	-	-	-	-
2020-01-2993	2020	Broiler	Caecal	This study	PRJEB57159	SAMEA111533190	ERR10447204		Klebsiella pneumoniae	strong	73	427351	887765	5229605	no	-	ST17	0	0	0	0	-	0	-	0	-	0	-	0	-	0	-	wzi82	KL23	K23	none	Very high	99.93%	NA	O1/O2v2	O2afg	none	Very high	98.45%	NA	-	-	-	-
2020-01-3040	2020	Broiler	Caecal	This study	PRJNA922900	SAMN32676098	SRR23048617		Klebsiella pneumoniae	strong	73	316884	820253	5264452	no	-	ST37	0	0	0	0	-	0	-	0	-	0	-	0	-	0	-	wzi14	KL14	K14	?-	Good	99.94%	KL14_19_manC,KL14_20_manB	O3b	O3b	?-	Good	99.28%	O3b_01_manC,O3b_02_manB	-	-	-	-
2020-01-3042	2020	Turkey	Caecal	This study	PRJNA922900	SAMN32676099	SRR23048616		Klebsiella pneumoniae	strong	91	360276	1006670	5349719	no	-	ST370	0	0	0	0	-	0	-	0	-	0	-	0	-	0	-	-	KL28	K28	none	Very high	98.94%	NA	O3b	O3b	none	Very high	99.21%	NA	-	-	-	-
2020-01-3043	2020	Turkey	Caecal	This study	PRJNA922900	SAMN32676100	SRR23048615		Klebsiella pneumoniae	strong	109	216786	482451	5489975	no	-	ST290	1	0	0	0	ybt 14; ICEKp5	393	-	0	-	0	-	0	-	0	-	wzi21	KL21	K21	*	Very high	98.57%	NA	O1/O2v1	O1	none	Very high	98.11%	NA	-	-	-	-
2020-01-3113	2020	Turkey	Caecal	This study	PRJNA922900	SAMN32676101	SRR23048614		Klebsiella pneumoniae	strong	86	214629	800079	5257909	no	-	ST1999	0	0	1	1	-	0	-	0	-	0	-	0	-	0	-	wzi275	KL38	K38	*	Very high	96.63%	NA	O12	O12	none	Very high	98.10%	NA	-	-	-	-
2020-01-3114	2020	Broiler	Caecal	This study	PRJNA922900	SAMN32676102	SRR23048613		Klebsiella pneumoniae	strong	65	260303	580982	5191223	no	-	ST2439	0	0	0	0	-	0	-	0	-	0	-	0	-	0	-	wzi40	KL3	K3	none	Very high	99.95%	NA	O1/O2v1	O1	none	Very high	98.66%	NA	-	-	-	-
2020-01-315	2020	Turkey	Caecal	This study	PRJNA922900	SAMN32676103	SRR23048612		Klebsiella pneumoniae	strong	43	717114	1507403	5224718	no	-	ST13	0	0	0	0	-	0	-	0	-	0	-	0	-	0	-	wzi274	KL30	K30	-+	Good	99.13%	KL30_15_wcuG	O1/O2v1	O1	none	Very high	99.90%	NA	-	-	-	-
2020-01-3208	2020	Turkey	Caecal	This study	PRJNA922900	SAMN32676104	SRR23048611		Klebsiella pneumoniae	strong	44	394431	957672	5060641	no	-	ST636	0	0	0	0	-	0	-	0	-	0	-	0	-	0	-	-	KL126	unknown (KL126)	?-	Good	97.15%	KL126_15_rmlB,KL126_16_rmlA	OL101	unknown (OL101)	?-	Good	91.83%	OL101_01_rfbB,OL101_02_rfbA,OL101_09_glycosylhydrolase	-	-	-	-
2020-01-3271	2020	Turkey	Caecal	This study	PRJNA922900	SAMN32676105	SRR23048609		Klebsiella pneumoniae	strong	98	255426	755896	5450322	no	-	ST3069	0	0	0	0	-	0	-	0	-	0	-	0	-	0	-	wzi209	KL47	K47	?-	Good	97.41%	KL47_15_rmlB	OL101	unknown (OL101)	?-	Good	91.92%	OL101_01_rfbB,OL101_09_glycosylhydrolase	-	-	-	-
2020-01-3272	2020	Broiler	Caecal	This study	PRJNA922900	SAMN32676106	SRR23048608		Klebsiella pneumoniae	strong	87	367423	1105307	5229075	no	-	ST5831	0	0	1	1	-	0	-	0	-	0	-	0	-	0	-	wzi150	KL183	unknown (KL183)	?-	Good	93.22%	KL183_15_rmlB,KL183_16_rmlA,KL183_17_rmlD	OL101	unknown (OL101)	?-*	Good	91.83%	OL101_01_rfbB,OL101_02_rfbA,OL101_03_rfbD	-	-	fosA7*	-
2020-01-3331	2020	Turkey	Caecal	This study	PRJNA922900	SAMN32676107	SRR23048607		Klebsiella pneumoniae	strong	46	372425	934631	5067180	no	-	ST200	0	0	0	0	-	0	-	0	-	0	-	0	-	0	-	wzi87	KL21	K21	?-	Good	99.44%	KL21_17_manC,KL21_18_manB	O3b	O3b	?-	Good	99.13%	O3b_01_manC,O3b_02_manB	-	-	-	-
2020-01-335	2020	Turkey	Caecal	This study	PRJNA922900	SAMN32676108	SRR23048606		Klebsiella pneumoniae	strong	49	265646	1276840	5287631	no	-	ST151	0	0	0	0	-	0	-	0	-	0	-	0	-	0	-	wzi2	KL30	K30	-+	Good	99.14%	KL30_15_wcuG	O1/O2v2	O1	none	Very high	99.19%	NA	-	-	-	-
2020-01-3419	2020	Broiler	Caecal	This study	PRJNA922900	SAMN32676109	SRR23048605		Klebsiella pneumoniae	strong	102	389330	1408488	5582339	no	-	ST5832	0	0	1	1	-	0	-	0	-	0	-	0	-	0	-	wzi115	KL54	K54	none	Very high	99.94%	NA	O1/O2v2	O1	none	Very high	99.16%	NA	-	-	-	-
2020-01-3420	2020	Broiler	Caecal	This study	PRJNA922900	SAMN32676110	SRR23048604		Klebsiella pneumoniae	strong	98	389330	1408488	5582537	no	-	ST5832	0	0	1	1	-	0	-	0	-	0	-	0	-	0	-	wzi115	KL54	K54	none	Very high	99.94%	NA	O1/O2v2	O1	none	Very high	99.16%	NA	-	-	-	-
2020-01-3421	2020	Turkey	Caecal	This study	PRJNA922900	SAMN32676111	SRR23048603		Klebsiella pneumoniae	strong	82	400845	1027640	5358627	no	-	ST279	0	0	0	0	-	0	-	0	-	0	-	0	-	0	-	wzi417	KL151	unknown (KL151)	none	Very high	99.99%	NA	O5	O5	*	High	94.30%	NA	-	-	-	-
2020-01-3423	2020	Broiler	Caecal	This study	PRJNA922900	SAMN32676112	SRR23048602		Klebsiella pneumoniae	strong	83	335420	808129	5368955	no	-	ST187	0	0	0	0	-	0	-	0	-	0	-	0	-	0	-	wzi10	KL10	K10	?-*	Good	96.71%	KL10_18_manC	O5	O5	?-*	Good	94.36%	O5_01_manC	-	-	-	-
2020-01-3500	2020	Broiler	Caecal	This study	PRJNA922900	SAMN32676113	SRR23048601		Klebsiella variicola subsp. variicola	strong	56	712074	1844577	5383752	no	-	ST5834	0	0	0	0	-	0	-	0	-	0	-	0	-	0	-	-	KL1	K1	-+*	Good	89.84%	KL1_01_galF	O3/O3a	O3/O3a	none	Very high	99.25%	NA	-	-	-	-
2020-01-3501	2020	Broiler	Caecal	This study	PRJNA922900	SAMN32676114	SRR23048600		Klebsiella pneumoniae	strong	67	390771	810870	5238582	no	-	ST37	0	0	0	0	-	0	-	0	-	0	-	0	-	0	-	wzi14	KL14	K14	?-	Good	99.93%	KL14_20_manB	O3b	O3b	?-	Good	99.26%	O3b_02_manB	-	-	-	-
2020-01-3502	2020	Turkey	Caecal	This study	PRJNA922900	SAMN32676115	SRR23048598		Klebsiella pneumoniae	strong	47	378351	738315	5217323	no	-	ST5824	0	0	0	0	-	0	-	0	-	0	-	0	-	0	-	-	KL30	K30	none	Very high	98.97%	NA	O1/O2v2	O1	none	Very high	99.50%	NA	-	-	-	-
2020-01-3513	2020	Broiler	Caecal	This study	PRJNA922900	SAMN32676116	SRR23048597		Klebsiella pneumoniae	strong	101	277971	535820	5299816	no	-	ST37	0	0	0	0	-	0	-	0	-	0	-	0	-	0	-	wzi14	KL14	K14	?-	Good	99.93%	KL14_19_manC,KL14_20_manB	O3b	O3b	?-	Good	99.26%	O3b_01_manC,O3b_02_manB	-	-	-	-
2020-01-3514	2020	Broiler	Caecal	This study	PRJNA922900	SAMN32676117	SRR23048596		Klebsiella pneumoniae	strong	82	408593	719400	5298243	no	-	ST2513	0	0	0	0	-	0	-	0	-	0	-	0	-	0	-	wzi394	KL153	unknown (KL153)	+	Good	99.93%	NA	O1/O2v1	O2a	none	Very high	98.55%	NA	-	-	-	-
2020-01-3515	2020	Broiler	Caecal	This study	PRJNA922900	SAMN32676118	SRR23048595		Klebsiella pneumoniae	strong	75	420598	1204071	5462513	no	-	ST3175	0	0	0	0	-	0	-	0	-	0	-	0	-	0	-	-	KL30	K30	*	Very high	96.42%	NA	O1/O2v2	O2afg	none	Very high	98.53%	NA	-	-	-	-
2020-01-3517	2020	Broiler	Caecal	This study	PRJNA922900	SAMN32676119	SRR23048594		Klebsiella pneumoniae	strong	60	362578	690331	5146223	no	-	ST290	1	0	0	0	ybt 14; ICEKp5	393-1LV	-	0	-	0	-	0	-	0	-	wzi21	KL21	K21	*	Very high	98.57%	NA	O1/O2v1	O1	none	Very high	98.11%	NA	-	-	-	-
2020-01-3518	2020	Broiler	Caecal	This study	PRJNA922900	SAMN32676120	SRR23048593		Klebsiella pneumoniae	strong	56	362251	897782	5236332	no	-	ST5127	0	0	0	0	-	0	-	0	-	0	-	0	-	0	-	wzi394	unknown (KL153)	unknown (KL153)	-+	Low	99.96%	KL153_18_wcuJ	O1/O2v2	O2afg	none	Very high	98.47%	NA	-	-	-	-
2020-01-3569	2020	Broiler	Caecal	This study	PRJNA922900	SAMN32676121	SRR23048592		Klebsiella pneumoniae	strong	142	353803	754912	5408371	no	-	ST661	0	0	0	0	-	0	-	0	-	0	-	0	-	0	-	wzi27	KL27	K27	none	Very high	99.99%	NA	O1/O2v2	O2afg	none	Very high	98.44%	NA	-	-	-	-
2020-01-3720	2020	Broiler	Caecal	This study	PRJNA922900	SAMN32676122	SRR23048591		Klebsiella pneumoniae	strong	57	389234	764286	5269987	no	-	ST45	1	0	3	5	ybt 10; ICEKp4	78	-	0	-	0	-	0	-	0	-	wzi149	KL62	K62	none	Very high	99.96%	NA	O1/O2v1	O2a	none	Very high	98.88%	NA	aph(3')-Ia*;strA.v1;strB.v1*	-	-	-
2020-01-3721	2020	Turkey	Caecal	This study	PRJNA922900	SAMN32676123	SRR23048590		Klebsiella pneumoniae	strong	79	369691	805420	5418421	no	-	ST187	0	0	0	0	-	0	-	0	-	0	-	0	-	0	-	wzi10	KL10	K10	?-*	Good	96.71%	KL10_18_manC	O5	O5	?-*	Good	94.36%	O5_01_manC	-	-	-	-
2020-01-3775	2020	Turkey	Caecal	This study	PRJNA922900	SAMN32676124	SRR23048589		Klebsiella pneumoniae	strong	76	350087	615715	5242582	no	-	ST5836	0	0	0	0	-	0	-	0	-	0	-	0	-	0	-	wzi107	unknown (KL22)	unknown (K22)	-+	Low	99.40%	KL22_17	O1/O2v1	O2a	none	Very high	98.78%	NA	-	-	-	-
2020-01-3776	2020	Turkey	Caecal	This study	PRJNA922900	SAMN32676125	SRR23048587		Klebsiella pneumoniae	strong	86	375695	618526	5501245	no	-	ST873	0	0	0	0	-	0	-	0	-	0	-	0	-	0	-	wzi50	KL52	K52	none	Very high	99.90%	NA	OL101	unknown (OL101)	*	High	94.93%	NA	-	-	-	-
2020-01-3942	2020	Broiler	Caecal	This study	PRJNA922900	SAMN32676126	SRR23048586		Klebsiella pneumoniae	strong	71	370751	729652	5306170	no	-	ST3614	0	0	0	0	-	0	-	0	-	0	-	0	-	0	-	wzi87	KL21	K21	?-	Good	99.45%	KL21_17_manC,KL21_18_manB	O3b	O3b	?-	Good	98.64%	O3b_01_manC,O3b_02_manB	-	-	-	-
2020-01-3946	2020	Broiler	Caecal	This study	PRJNA922900	SAMN32676127	SRR23048585		Klebsiella pneumoniae	strong	60	473614	1106132	5232418	no	-	ST4726	0	0	0	0	-	0	-	0	-	0	-	0	-	0	-	wzi26	KL46	K46	?-*	Good	98.80%	KL46_18_manC,KL46_19_manB	O3b	O3b	?-	Good	99.19%	O3b_01_manC,O3b_02_manB	-	-	-	-
2020-01-3967	2020	Broiler	Caecal	This study	PRJNA922900	SAMN32676128	SRR23048584		Klebsiella pneumoniae	strong	55	473744	987217	5177839	no	-	ST3807	0	0	0	0	-	0	-	0	-	0	-	0	-	0	-	wzi31	KL31	K31	?-+	Good	99.39%	KL31_19_manB	O3b	O3b	?-	Good	99.27%	O3b_02_manB	-	-	-	-
2020-01-3969	2020	Turkey	Caecal	This study	PRJNA922900	SAMN32676129	SRR23048583		Klebsiella pneumoniae	strong	72	522245	816804	5318481	no	-	ST49	0	0	0	0	-	0	-	0	-	0	-	0	-	0	-	wzi31	KL31	K31	none	Very high	99.42%	NA	O3b	O3b	none	Very high	98.55%	NA	-	-	-	-
2020-01-3987	2020	Turkey	Caecal	This study	PRJNA922900	SAMN32676130	SRR23048582		Klebsiella pneumoniae	strong	103	247841	463536	5447815	no	-	ST4710	4	0	0	0	ybt 16; ICEKp12	391	-	0	iuc 5	94	-	0	-	0	-	wzi21	KL21	K21	*	Very high	98.57%	NA	O1/O2v1	O1	none	Very high	98.11%	NA	-	-	-	-
2020-01-3999	2020	Broiler	Caecal	This study	PRJNA922900	SAMN32676131	SRR23048581		Klebsiella pneumoniae	strong	83	344857	933918	5291046	no	-	ST5837	0	0	0	0	-	0	-	0	-	0	-	0	-	0	-	wzi355	KL114	unknown (KL114)	?-+	Good	99.20%	KL114_17_manC,KL114_18_manB	O3b	O3b	?-	Good	98.90%	O3b_01_manC,O3b_02_manB	-	-	-	-
2020-01-401	2020	Broiler	Caecal	This study	PRJNA922900	SAMN32676132	SRR23048580		Klebsiella pneumoniae	strong	60	370973	665149	5208816	no	-	ST458	0	0	0	0	-	0	-	0	-	0	-	0	-	0	-	wzi377	KL142	unknown (KL142)	-	High	99.95%	KL142_16_wcqA	O1/O2v1	O1	none	Very high	98.00%	NA	-	-	-	-
2020-01-403	2020	Turkey	Caecal	This study	PRJNA922900	SAMN32676133	SRR23048579		Klebsiella pneumoniae	strong	40	922181	1659089	5109421	no	-	ST857	0	0	0	0	-	0	-	0	-	0	-	0	-	0	-	wzi241	KL13	K13	none	Very high	98.78%	NA	O3b	O3b	none	Very high	99.15%	NA	-	-	-	-
2020-01-4177	2020	Broiler	Caecal	This study	PRJNA922900	SAMN32676134	SRR23048578		Klebsiella pneumoniae	strong	53	378415	1095250	5311882	no	-	ST1876	0	0	0	0	-	0	-	0	-	0	-	0	-	0	-	-	KL127	unknown (KL127)	?-	Good	97.77%	KL127_15_rmlB,KL127_16_rmlA	OL101	unknown (OL101)	?-*	Good	91.68%	OL101_01_rfbB,OL101_02_rfbA	-	-	-	-
2020-01-4180	2020	Turkey	Caecal	This study	PRJNA922900	SAMN32676135	SRR23048576		Klebsiella pneumoniae	strong	75	373961	704789	5376084	no	-	ST1198	0	0	0	0	-	0	-	0	-	0	-	0	-	0	-	wzi101	KL24	K24	-	High	99.01%	KL24_13_wcuG	O1/O2v1	O2a	none	Very high	98.76%	NA	-	-	-	-
2020-01-4188	2020	Broiler	Caecal	This study	PRJNA922900	SAMN32676136	SRR23048575		Klebsiella pneumoniae	strong	72	372187	799028	5174802	no	-	ST292	0	0	0	0	-	0	-	0	-	0	-	0	-	0	-	-	KL51	K51	none	Very high	99.99%	NA	O3b	O3b	none	Very high	99.09%	NA	-	-	-	-
2020-01-4189	2020	Turkey	Caecal	This study	PRJNA922900	SAMN32676137	SRR23048574		Klebsiella pneumoniae	strong	90	214629	823650	5290251	no	-	ST1999	0	0	0	0	-	0	-	0	-	0	-	0	-	0	-	wzi275	KL38	K38	*	Very high	96.63%	NA	O12	O12	none	Very high	98.10%	NA	-	-	-	-
2020-01-4249	2020	Turkey	Caecal	This study	PRJNA922900	SAMN32676138	SRR23048573		Klebsiella pneumoniae	strong	119	277971	718818	5336984	no	-	ST4356	0	0	0	0	-	0	-	0	-	0	-	0	-	0	-	wzi56	KL55	K55	*	Very high	96.23%	NA	O5	O5	*	High	94.26%	NA	-	-	-	-
2020-01-4267	2020	Broiler	Caecal	This study	PRJNA922900	SAMN32676139	SRR23048572		Klebsiella pneumoniae	strong	105	321456	747034	5290136	no	-	ST5838	0	0	0	0	-	0	-	0	-	0	-	0	-	0	-	wzi27	KL27	K27	none	Very high	99.99%	NA	O1/O2v2	O2afg	none	Very high	98.45%	NA	-	-	-	-
2020-01-4270	2020	Broiler	Caecal	This study	PRJNA922900	SAMN32676140	SRR23048571		Klebsiella pneumoniae	strong	56	376388	1434847	5293485	no	-	ST5827	0	0	0	0	-	0	-	0	-	0	-	0	-	0	-	wzi24	KL55	K55	*	Very high	96.17%	NA	O1/O2v1	O2a	none	Very high	98.49%	NA	-	-	-	-
2020-01-4299	2020	Turkey	Caecal	This study	PRJNA922900	SAMN32676141	SRR23048570		Klebsiella pneumoniae	strong	87	375551	882614	5296555	no	-	ST370	0	0	0	0	-	0	-	0	-	0	-	0	-	0	-	-	KL28	K28	none	Very high	98.94%	NA	O3b	O3b	none	Very high	99.21%	NA	-	-	-	-
2020-01-4300	2020	Turkey	Caecal	This study	PRJNA922900	SAMN32676142	SRR23048569		Klebsiella pneumoniae	strong	94	394831	851988	5299443	no	-	ST370	0	0	0	0	-	0	-	0	-	0	-	0	-	0	-	-	KL28	K28	none	Very high	98.93%	NA	O3b	O3b	none	Very high	99.23%	NA	-	-	-	-
2020-01-432	2020	Turkey	Caecal	This study	PRJNA922900	SAMN32676143	SRR23048568		Klebsiella pneumoniae	strong	56	376221	919865	5238831	no	-	ST5827	0	0	0	0	-	0	-	0	-	0	-	0	-	0	-	wzi24	KL55	K55	*	Very high	96.17%	NA	O1/O2v1	O2a	none	Very high	98.49%	NA	-	-	-	-
2020-01-4327	2020	Broiler	Caecal	This study	PRJNA922900	SAMN32676144	SRR23048567		Klebsiella pneumoniae	strong	63	313767	686389	5253922	no	-	ST5841	0	0	0	0	-	0	-	0	-	0	-	0	-	0	-	wzi102	KL31	K31	?-+	Good	99.04%	KL31_19_manB	O3b	O3b	?-	Good	99.76%	O3b_02_manB	-	-	-	-
2020-01-4329	2020	Broiler	Caecal	This study	PRJNA922900	SAMN32676145	SRR23048678		Klebsiella pneumoniae	strong	47	371924	1266257	5222903	no	-	ST200	0	0	0	0	-	0	-	0	-	0	-	0	-	0	-	wzi150	KL27	K27	none	Very high	99.04%	NA	O3b	O3b	none	Very high	99.32%	NA	-	-	-	-
2020-01-4332	2020	Broiler	Caecal	This study	PRJNA922900	SAMN32676146	SRR23048677		Klebsiella pneumoniae	strong	55	371120	934631	5108434	no	-	ST200	0	0	0	0	-	0	-	0	-	0	-	0	-	0	-	wzi87	KL21	K21	?-	Good	99.43%	KL21_17_manC,KL21_18_manB	O3b	O3b	?-	Good	99.11%	O3b_01_manC,O3b_02_manB	-	-	-	-
2020-01-4538	2020	Broiler	Caecal	This study	PRJNA922900	SAMN32676147	SRR23048676		Klebsiella pneumoniae	strong	62	443845	1299776	5304839	no	-	ST2691	0	0	0	0	-	0	-	0	-	0	-	0	-	0	-	wzi59	KL3	K3	none	Very high	99.59%	NA	O1/O2v2	O2afg	none	Very high	98.42%	NA	-	-	-	-
2020-01-4539	2020	Broiler	Caecal	This study	PRJNA922900	SAMN32676148	SRR23048675		Klebsiella pneumoniae	strong	72	347124	705124	5260610	no	-	ST1198	0	0	0	0	-	0	-	0	-	0	-	0	-	0	-	wzi101	KL24	K24	none	Very high	99.02%	NA	O1/O2v1	O2a	none	Very high	98.76%	NA	-	-	-	-
2020-01-466	2020	Broiler	Caecal	This study	PRJNA922900	SAMN32676149	SRR23048674		Klebsiella pneumoniae	strong	53	370974	779038	5126311	no	-	ST458	0	0	0	0	-	0	-	0	-	0	-	0	-	0	-	wzi377	KL142	unknown (KL142)	-	High	99.96%	KL142_16_wcqA	O1/O2v1	O1	none	Very high	98.00%	NA	-	-	-	-
2020-01-468	2020	Broiler	Caecal	This study	PRJNA922900	SAMN32676150	SRR23048673		Klebsiella pneumoniae	strong	105	315446	764470	5484824	no	-	ST394	0	0	0	0	-	0	-	0	-	0	-	0	-	0	-	wzi59	KL3	K3	none	Very high	99.57%	NA	O1/O2v2	O2afg	none	Very high	98.41%	NA	-	-	-	-
2020-01-523	2020	Turkey	Caecal	This study	PRJNA922900	SAMN32676151	SRR23048672		Klebsiella pneumoniae	strong	55	376221	1163989	5299682	no	-	ST5827	0	0	0	0	-	0	-	0	-	0	-	0	-	0	-	wzi24	KL55	K55	*	Very high	96.17%	NA	O1/O2v1	O2a	none	Very high	98.49%	NA	-	-	-	-
2020-01-585	2020	Turkey	Caecal	This study	PRJNA922900	SAMN32676152	SRR23048671		Klebsiella pneumoniae	strong	36	415948	1355520	5039754	no	-	ST636	1	0	0	0	ybt 5; ICEKp6	10	-	0	-	0	-	0	-	0	-	wzi95	KL123	unknown (KL123)	*	High	94.98%	NA	O5	O5	*	High	94.21%	NA	-	-	-	-
2020-01-620	2020	Broiler	Caecal	This study	PRJNA922900	SAMN32676153	SRR23048670		Klebsiella pneumoniae	strong	62	306731	580982	5191576	no	-	ST2439	0	0	0	0	-	0	-	0	-	0	-	0	-	0	-	wzi40	KL3	K3	none	Very high	99.95%	NA	O1/O2v1	O1	none	Very high	98.66%	NA	-	-	-	-
2020-01-651	2020	Turkey	Caecal	This study	PRJNA922900	SAMN32676154	SRR23048669		Klebsiella pneumoniae	strong	34	415948	1498641	5108602	no	-	ST636	1	0	0	0	ybt 5; ICEKp6	10	-	0	-	0	-	0	-	0	-	wzi95	KL123	unknown (KL123)	*	High	94.98%	NA	O5	O5	*	High	94.21%	NA	-	-	-	-
2020-01-693	2020	Turkey	Caecal	This study	PRJNA922900	SAMN32676155	SRR23048667		Klebsiella pneumoniae	strong	85	375551	930062	5317563	no	-	ST370	0	0	0	0	-	0	-	0	-	0	-	0	-	0	-	-	KL28	K28	none	Very high	98.93%	NA	O3b	O3b	none	Very high	99.21%	NA	-	-	-	-
2020-01-768	2020	Turkey	Caecal	This study	PRJNA922900	SAMN32676156	SRR23048666		Klebsiella pneumoniae	strong	79	349953	1250425	5306020	no	-	ST4860	0	0	0	0	-	0	-	0	-	0	-	0	-	0	-	wzi115	KL54	K54	none	Very high	99.95%	NA	O1/O2v2	O1	none	Very high	99.16%	NA	-	-	-	-
2020-01-818	2020	Broiler	Caecal	This study	PRJNA922900	SAMN32676157	SRR23048665		Klebsiella pneumoniae	strong	86	294613	812630	5411595	no	-	ST2441	0	0	0	0	-	0	-	0	-	0	-	0	-	0	-	wzi14	KL14	K14	none	Very high	99.87%	NA	O3b	O3b	none	Very high	99.72%	NA	-	-	-	-
2020-01-823	2020	Turkey	Caecal	This study	PRJNA922900	SAMN32676158	SRR23048664		Klebsiella pneumoniae	strong	61	713449	1093773	5327908	no	-	ST2513	0	0	0	0	-	0	-	0	-	0	-	0	-	0	-	wzi94	KL62	K62	none	Very high	99.94%	NA	O1/O2v1	O2a	none	Very high	98.87%	NA	-	-	-	-
2020-01-937	2020	Broiler	Caecal	This study	PRJNA922900	SAMN32676159	SRR23048663		Klebsiella pneumoniae	strong	64	357556	835464	5251429	no	-	ST45	0	0	0	0	-	0	-	0	-	0	-	0	-	0	-	wzi394	KL153	unknown (KL153)	+	Good	99.94%	NA	O1/O2v1	O2a	none	Very high	98.56%	NA	-	-	-	-
[truncated: 67 more columns]
